# Supplementary material for: (E)-4-Phenyl­butan-2-one oxime
Source: Acta Crystallogr Sect E Struct Rep Online. 2011 Aug 11;67(Pt 9):o2332. doi: 10.1107/S1600536811031928 (PMC3200599; doi:10.1107/S1600536811031928)
Supplement: Supplementary file 2 [file e-67-o2332-Isup2.hkl]

# 
# h,k,l, Fc-squared, Fo-squared, sigma(Fo-squared) and status flag 
# 
data_I
_shelx_title ' gkn3n in P2(1)/c RT' 
_shelx_refln_list_code          4 
_shelx_F_calc_maximum      103.01 
_exptl_crystal_F_000       352.00 
_reflns_d_resolution_high  0.7118 
 
loop_ 
 _symmetry_equiv_pos_as_xyz 
 'x, y, z' 
 '-x, y+1/2, -z+1/2' 
 '-x, -y, -z' 
 'x, -y-1/2, z-1/2' 
 
_cell_length_a     5.4496 
_cell_length_b     9.6979 
_cell_length_c    18.4547 
_cell_angle_alpha  90.000 
_cell_angle_beta   93.888 
_cell_angle_gamma  90.000 
 
_shelx_F_squared_multiplier     1.000 
 
loop_ 
 _refln_index_h 
 _refln_index_k 
 _refln_index_l 
 _refln_F_squared_calc 
 _refln_F_squared_meas 
 _refln_F_squared_sigma 
 _refln_observed_status 
   1   0   0      257.41      265.92      5.17 o 
   2   0   0     1354.28     1286.90     23.98 o 
   3   0   0       10.59        9.49      0.82 o 
   4   0   0        2.35        2.96      0.83 o 
   5   0   0       99.75       94.31      2.98 o 
   6   0   0       13.80       17.81      1.27 o 
   7   0   0        5.14        1.71      1.20 o 
   1   1   0     1451.96     1430.18     37.75 o 
   2   1   0       59.50       70.61      4.25 o 
   3   1   0       96.90      108.38      2.35 o 
   4   1   0        2.18        1.60      0.43 o 
   5   1   0        0.20        0.44      0.43 o 
   6   1   0       14.50       13.90      1.10 o 
   7   1   0        0.64        0.68      0.86 o 
   0   2   0     2062.59     2032.75     29.41 o 
   1   2   0       59.52       49.96      1.77 o 
   2   2   0       37.84       38.98      0.75 o 
   3   2   0        0.01        0.69      0.26 o 
   4   2   0        0.03       -0.12      0.31 o 
   5   2   0       18.02       16.78      1.07 o 
   6   2   0        0.11        0.38      0.63 o 
   7   2   0        0.01       -0.50      0.78 o 
   1   3   0       44.33       56.24      0.89 o 
   2   3   0      678.86      701.46     18.10 o 
   3   3   0       11.21        8.73      0.51 o 
   4   3   0        2.06        2.47      0.44 o 
   5   3   0        5.42        4.39      0.72 o 
   6   3   0        2.08        2.22      0.74 o 
   7   3   0        1.96        3.17      0.98 o 
   0   4   0     1463.70     1522.83     39.28 o 
   1   4   0      720.78      714.14     13.66 o 
   2   4   0        2.14        2.71      0.30 o 
   3   4   0       25.26       32.62      1.12 o 
   4   4   0       13.06       13.22      0.90 o 
   5   4   0        4.61        5.84      0.80 o 
   6   4   0        1.19       -0.35      0.74 o 
   7   4   0        0.01        0.02      0.84 o 
   1   5   0      162.45      195.39      2.61 o 
   2   5   0       33.88       29.01      0.88 o 
   3   5   0       17.98       19.59      1.61 o 
   4   5   0        6.37        8.67      0.83 o 
   5   5   0        2.10        1.55      0.78 o 
   6   5   0        9.44       10.55      1.26 o 
   7   5   0        0.67        1.49      1.01 o 
   0   6   0      167.19      162.05      2.87 o 
   1   6   0      154.60      156.46      1.97 o 
   2   6   0      253.46      234.89      5.33 o 
   3   6   0       30.79       32.83      1.48 o 
   4   6   0        0.54        0.60      0.52 o 
   5   6   0        3.65        4.21      0.95 o 
   6   6   0        0.00       -0.75      0.75 o 
   1   7   0        0.61        1.00      0.41 o 
   2   7   0      163.80      161.97      2.78 o 
   3   7   0       53.22       46.71      1.65 o 
   4   7   0        7.25        7.30      1.21 o 
   5   7   0        0.24        0.49      0.76 o 
   6   7   0        0.23        1.42      0.95 o 
   0   8   0        0.16        0.64      0.45 o 
   1   8   0       18.11       17.62      0.80 o 
   2   8   0        0.19       -0.41      0.41 o 
   3   8   0        3.37        4.93      0.81 o 
   4   8   0        1.44        2.59      0.99 o 
   5   8   0        0.12        0.56      0.98 o 
   6   8   0        0.26        0.23      1.15 o 
   1   9   0        1.74        1.07      0.37 o 
   2   9   0        5.20        5.58      0.57 o 
   3   9   0        1.25        1.83      0.93 o 
   4   9   0        5.24        3.13      1.20 o 
   5   9   0        0.32       -0.08      1.03 o 
   0  10   0        6.76        7.12      0.88 o 
   1  10   0        3.92        5.92      0.66 o 
   2  10   0       12.80       13.36      0.90 o 
   3  10   0        0.00       -0.03      0.92 o 
   4  10   0        2.52        1.82      1.14 o 
   5  10   0        1.22        4.79      2.11 o 
   1  11   0        5.35        5.38      0.70 o 
   2  11   0        0.10        0.51      0.66 o 
   3  11   0        0.00        1.29      0.74 o 
   4  11   0        1.50        2.58      1.19 o 
   0  12   0        1.74        2.46      0.84 o 
   1  12   0        1.20        0.81      1.18 o 
   2  12   0        0.02        0.10      0.71 o 
   3  12   0        0.20        0.87      0.81 o 
   1  13   0        1.30        0.53      0.90 o 
   2  13   0        0.30        0.86      0.99 o 
  -7   1   1        0.74       -0.19      1.52 o 
  -6   1   1       13.76       12.47      1.20 o 
  -5   1   1        5.55        5.84      0.55 o 
  -4   1   1        1.72        1.74      0.60 o 
  -3   1   1      160.19      177.02      2.85 o 
  -2   1   1       20.24       17.50      1.08 o 
  -1   1   1     3339.40     3211.01     41.84 o 
   0   1   1     1372.83     1376.61     24.08 o 
   1   1   1     1665.91     1718.37     31.59 o 
   2   1   1       21.75       12.11      2.45 o 
   3   1   1        9.08        5.84      0.61 o 
   4   1   1        8.26        9.58      0.94 o 
   5   1   1        4.17        4.48      0.89 o 
   6   1   1       32.66       31.35      2.59 o 
   7   1   1        0.56       -0.05      1.46 o 
  -7   2   1        0.33        1.19      0.96 o 
  -6   2   1       12.15       14.69      1.09 o 
  -5   2   1        0.08       -0.03      0.43 o 
  -4   2   1       17.43       14.58      0.65 o 
  -3   2   1       28.23       25.92      0.77 o 
  -2   2   1      757.92      727.09      8.71 o 
  -1   2   1     8234.33     8201.01    150.21 o 
   0   2   1        0.18        1.21      0.19 o 
   1   2   1      515.38      534.47     10.30 o 
   2   2   1      166.19      159.52      2.66 o 
   3   2   1       49.18       43.09      0.93 o 
   4   2   1       20.82       20.73      1.03 o 
   5   2   1       21.00       22.20      1.23 o 
   6   2   1        7.36        5.40      0.85 o 
   7   2   1        0.00       -0.11      1.06 o 
  -7   3   1        5.84        5.98      1.11 o 
  -6   3   1       17.66       16.99      1.53 o 
  -5   3   1       23.00       21.10      1.19 o 
  -4   3   1       18.33       18.53      0.67 o 
  -3   3   1        8.28        9.49      0.56 o 
  -2   3   1       18.80       20.23      0.66 o 
  -1   3   1      922.62      940.96     13.82 o 
   0   3   1      912.82      935.25     12.29 o 
   1   3   1      598.00      595.03      8.96 o 
   2   3   1      172.27      206.71      4.15 o 
   3   3   1       20.07       19.01      0.56 o 
   4   3   1        0.55       -0.14      0.47 o 
   5   3   1       32.49       32.95      1.45 o 
   6   3   1        0.73        0.28      0.68 o 
   7   3   1        0.26       -0.51      0.86 o 
  -7   4   1        0.00       -0.84      0.86 o 
  -6   4   1        0.19       -0.07      0.75 o 
  -5   4   1        0.08        0.42      0.55 o 
  -4   4   1       23.69       25.27      1.22 o 
  -3   4   1        4.24        5.28      0.72 o 
  -2   4   1       39.42       41.40      0.99 o 
  -1   4   1      192.57      209.31      2.39 o 
   0   4   1       17.29       15.93      0.94 o 
   1   4   1        8.50        7.68      0.47 o 
   2   4   1       38.61       37.61      0.91 o 
   3   4   1       12.03       17.99      1.25 o 
   4   4   1      144.73      142.10      2.84 o 
   5   4   1        6.47        5.24      1.13 o 
   6   4   1       10.22       10.44      1.22 o 
   7   4   1        0.56        0.45      0.90 o 
  -7   5   1        0.14        2.70      1.05 o 
  -6   5   1        0.02        0.08      0.78 o 
  -5   5   1        0.04        0.09      0.72 o 
  -4   5   1       11.88       10.85      0.92 o 
  -3   5   1       62.47       56.55      2.63 o 
  -2   5   1       34.91       46.55      1.00 o 
  -1   5   1        2.55        1.51      0.28 o 
   0   5   1       16.25       15.72      0.46 o 
   1   5   1      250.24      244.99      3.17 o 
   2   5   1        0.82        0.08      0.34 o 
   3   5   1       63.47       67.40      3.07 o 
   4   5   1        1.60        1.90      0.57 o 
   5   5   1        9.70       11.05      1.05 o 
   6   5   1        1.54        2.85      0.96 o 
   7   5   1        2.06        4.97      1.16 o 
  -6   6   1        0.03        2.30      0.95 o 
  -5   6   1        5.67        5.04      0.99 o 
  -4   6   1        0.10       -0.48      0.58 o 
  -3   6   1        0.20       -0.17      0.47 o 
  -2   6   1       73.10       66.45      1.23 o 
  -1   6   1        3.11        3.39      0.30 o 
   0   6   1       87.56       97.26      1.26 o 
   1   6   1        2.90        1.96      0.28 o 
   2   6   1       82.62       76.75      1.60 o 
   3   6   1        2.40        2.05      0.54 o 
   4   6   1        0.07       -0.48      0.49 o 
   5   6   1        1.90        2.32      0.83 o 
   6   6   1        1.67        2.05      0.99 o 
  -6   7   1        0.34        0.97      1.14 o 
  -5   7   1        0.57        1.39      1.04 o 
  -4   7   1        0.00        0.09      0.95 o 
  -3   7   1       19.06       20.92      1.24 o 
  -2   7   1       76.82       78.63      1.68 o 
  -1   7   1        0.03       -0.12      0.23 o 
   0   7   1      107.80      108.21      1.42 o 
   1   7   1        1.82        1.20      0.29 o 
   2   7   1       29.27       29.61      1.27 o 
   3   7   1        0.53        0.77      0.62 o 
   4   7   1       11.42       10.39      0.94 o 
   5   7   1        0.40       -0.69      0.86 o 
   6   7   1        0.44       -0.01      1.23 o 
  -6   8   1        0.01       -0.54      1.15 o 
  -5   8   1        0.47        2.07      1.22 o 
  -4   8   1        0.00        0.42      0.92 o 
  -3   8   1       40.62       46.01      2.24 o 
  -2   8   1        3.36        3.50      0.55 o 
  -1   8   1        0.68        0.33      0.28 o 
   0   8   1        5.46        3.78      0.39 o 
   1   8   1       38.68       41.18      0.87 o 
   2   8   1        1.31        1.17      0.49 o 
   3   8   1        3.34        2.96      1.38 o 
   4   8   1       10.28        9.32      1.39 o 
   5   8   1        1.56        1.46      1.07 o 
   6   8   1        0.12       -1.07      1.07 o 
  -5   9   1        2.62        1.56      1.22 o 
  -4   9   1        0.89        2.43      1.09 o 
  -3   9   1        5.35        5.02      1.11 o 
  -2   9   1        1.81        1.83      0.47 o 
  -1   9   1        1.68        0.99      0.53 o 
   0   9   1        2.08        1.56      0.38 o 
   1   9   1        4.55        5.90      0.49 o 
   2   9   1       25.89       27.90      1.13 o 
   3   9   1        1.66        1.09      0.89 o 
   4   9   1        0.63        0.13      1.25 o 
   5   9   1        0.02       -0.87      0.95 o 
  -5  10   1        0.09       -0.15      1.14 o 
  -4  10   1        0.58       -0.08      1.16 o 
  -3  10   1        2.58        1.04      0.92 o 
  -2  10   1        0.10       -0.50      0.50 o 
  -1  10   1        0.91        0.26      0.50 o 
   0  10   1        1.33        0.85      0.43 o 
   1  10   1        0.60        0.67      0.50 o 
   2  10   1        1.94        2.62      0.78 o 
   3  10   1        0.91        0.25      0.91 o 
   4  10   1        0.05       -0.94      0.94 o 
   5  10   1        0.04        0.63      1.17 o 
  -4  11   1        0.00       -1.03      1.03 o 
  -3  11   1        0.04       -0.31      0.69 o 
  -2  11   1        0.27        0.78      0.59 o 
  -1  11   1        0.60       -0.15      0.72 o 
   0  11   1        0.24       -0.46      0.46 o 
   1  11   1        0.68        0.17      0.54 o 
   2  11   1        6.18        7.23      0.90 o 
   3  11   1        0.07        0.34      0.72 o 
   4  11   1        0.11        0.89      1.34 o 
  -3  12   1        0.24       -0.17      0.79 o 
  -2  12   1        0.81        1.51      0.89 o 
  -1  12   1        1.95        1.13      0.86 o 
   0  12   1        0.01       -0.18      0.56 o 
   1  12   1        1.21        1.20      0.74 o 
   2  12   1        0.03        0.22      0.72 o 
   3  12   1        0.00       -0.41      0.74 o 
  -2  13   1        3.72        4.30      1.14 o 
  -1  13   1        0.48        0.55      1.03 o 
   0  13   1        0.00        0.82      1.32 o 
   1  13   1        0.42        0.63      1.66 o 
   2  13   1        0.05        0.82      0.98 o 
  -6   0   2        0.26        0.99      0.60 o 
  -5   0   2        3.46        4.26      0.71 o 
  -4   0   2        7.35        7.27      0.88 o 
  -3   0   2       13.78       16.00      1.05 o 
  -2   0   2        2.08        2.37      0.48 o 
  -1   0   2      535.09      596.10     11.01 o 
   1   0   2      924.66      867.49     22.31 o 
   2   0   2       47.17       61.01      2.24 o 
   3   0   2       33.81       47.22      1.65 o 
   4   0   2        6.16        6.84      0.90 o 
   5   0   2        6.66        7.19      1.08 o 
   6   0   2        3.93        1.39      1.51 o 
   7   0   2        0.24       -0.02      1.50 o 
  -7   1   2        0.00       -0.90      0.90 o 
  -6   1   2        0.09        0.32      0.59 o 
  -5   1   2        0.47        0.40      0.39 o 
  -4   1   2        2.97        4.37      0.44 o 
  -3   1   2      141.69      138.54      1.92 o 
  -2   1   2      779.14      802.62     10.68 o 
  -1   1   2     3047.40     3065.93     46.33 o 
   0   1   2      499.68      481.48      8.45 o 
   1   1   2       37.83       34.86      0.91 o 
   2   1   2        0.30       -0.24      0.24 o 
   3   1   2      103.63       96.28      2.21 o 
   4   1   2        3.26        2.18      0.47 o 
   5   1   2        7.58        7.11      0.76 o 
   6   1   2        7.26        7.05      1.03 o 
   7   1   2        0.38        0.34      1.00 o 
  -7   2   2        3.26        2.95      0.80 o 
  -6   2   2        3.42        2.50      0.78 o 
  -5   2   2        0.82        0.39      0.40 o 
  -4   2   2        2.17        4.60      0.44 o 
  -3   2   2       65.00       78.50      1.27 o 
  -2   2   2       24.56       20.53      0.71 o 
  -1   2   2     1581.71     1543.54     23.12 o 
   0   2   2     5085.01     5068.82     72.75 o 
   1   2   2      179.88      176.05      2.78 o 
   2   2   2      241.58      269.38      4.43 o 
   3   2   2      226.50      227.38      3.55 o 
   4   2   2       77.51       63.13      1.76 o 
   5   2   2       73.00       69.24      2.50 o 
   6   2   2        0.21        0.39      0.67 o 
   7   2   2        0.13        0.93      0.94 o 
  -7   3   2        1.59        2.61      0.97 o 
  -6   3   2        0.78        1.36      0.78 o 
  -5   3   2        2.83        2.39      0.63 o 
  -4   3   2       15.97       20.81      0.70 o 
  -3   3   2       13.67       12.02      0.59 o 
  -2   3   2      102.52      118.99      1.96 o 
  -1   3   2       22.86       31.03      0.68 o 
   0   3   2       16.57       13.94      0.47 o 
   1   3   2      142.37      148.22      4.44 o 
   2   3   2      209.01      226.25      3.87 o 
   3   3   2        0.08        0.87      0.25 o 
   4   3   2        4.60        5.83      0.69 o 
   5   3   2        2.19        3.88      0.73 o 
   6   3   2        0.31        2.20      1.02 o 
   7   3   2        0.10       -0.80      0.80 o 
  -7   4   2        2.48        1.88      0.96 o 
  -6   4   2        2.41        2.63      0.89 o 
  -5   4   2        8.35       10.49      1.07 o 
  -4   4   2        2.44        1.73      0.54 o 
  -3   4   2        8.39        7.50      0.54 o 
  -2   4   2        2.07        3.94      0.38 o 
  -1   4   2       18.04       20.82      0.72 o 
   0   4   2      488.53      504.73      6.01 o 
   1   4   2        0.93        1.61      0.19 o 
   2   4   2        9.04       12.28      0.64 o 
   3   4   2       23.72       23.52      2.67 o 
   4   4   2       27.39       24.98      1.23 o 
   5   4   2       25.47       23.87      1.35 o 
   6   4   2        5.00        7.24      1.15 o 
   7   4   2        0.14       -0.88      0.88 o 
  -7   5   2        0.71       -0.16      0.91 o 
  -6   5   2        0.69        0.76      0.87 o 
  -5   5   2        0.65       -0.39      0.70 o 
  -4   5   2        4.43        6.06      0.82 o 
  -3   5   2       80.85       80.37      1.84 o 
  -2   5   2       25.22       23.96      0.98 o 
  -1   5   2      226.54      241.71      3.50 o 
   0   5   2        8.31        9.99      0.40 o 
   1   5   2       79.92       75.74      1.25 o 
   2   5   2       17.65       20.99      0.83 o 
   3   5   2        0.01        1.27      0.63 o 
   4   5   2        2.58        2.21      0.57 o 
   5   5   2        0.34        1.03      0.63 o 
   6   5   2        1.59        2.24      0.93 o 
  -6   6   2        0.23        0.91      0.90 o 
  -5   6   2        1.27        2.21      1.38 o 
  -4   6   2        0.44        0.15      0.78 o 
  -3   6   2       14.48       17.13      1.07 o 
  -2   6   2       12.46       10.34      0.58 o 
  -1   6   2       12.35       10.76      0.40 o 
   0   6   2      133.74      145.69      1.72 o 
   1   6   2       20.48       24.40      0.59 o 
   2   6   2       42.44       35.97      1.10 o 
   3   6   2       19.05       24.77      1.20 o 
   4   6   2        0.00       -0.47      0.47 o 
   5   6   2        0.88        0.42      0.66 o 
   6   6   2        0.23       -0.41      0.86 o 
  -6   7   2        0.41        0.45      1.10 o 
  -5   7   2        0.31       -0.60      1.16 o 
  -4   7   2        0.01       -0.74      0.74 o 
  -3   7   2        7.94        7.75      1.41 o 
  -2   7   2       62.04       63.12      1.46 o 
  -1   7   2       40.93       44.67      0.78 o 
   0   7   2       42.07       40.02      0.75 o 
   1   7   2       15.97       13.33      0.56 o 
   2   7   2        0.14        0.08      0.63 o 
   3   7   2        9.58       11.10      1.63 o 
   4   7   2        0.02        0.22      0.57 o 
   5   7   2        0.06       -0.12      0.75 o 
   6   7   2        0.63        0.35      0.90 o 
  -6   8   2        0.76        0.67      1.18 o 
  -5   8   2        0.41       -0.92      0.92 o 
  -4   8   2        1.73        1.17      1.06 o 
  -3   8   2       28.97       29.32      2.71 o 
  -2   8   2        1.26        0.63      0.44 o 
  -1   8   2        1.67        2.20      0.35 o 
   0   8   2       26.91       28.24      0.80 o 
   1   8   2       89.19       84.56      1.46 o 
   2   8   2       19.09       18.97      0.98 o 
   3   8   2        1.99        2.48      0.70 o 
   4   8   2        1.06        1.05      0.92 o 
   5   8   2        1.57        1.68      1.10 o 
   6   8   2        0.03        2.14      1.26 o 
  -5   9   2        0.16        0.84      1.02 o 
  -4   9   2        0.23       -0.36      0.90 o 
  -3   9   2        0.64        1.15      0.84 o 
  -2   9   2        4.55        2.72      0.64 o 
  -1   9   2        0.44        0.42      0.39 o 
   0   9   2        4.64        4.28      0.44 o 
   1   9   2       35.00       30.80      0.89 o 
   2   9   2       42.31       44.52      1.67 o 
   3   9   2       10.06        9.48      1.05 o 
   4   9   2        3.05        7.01      2.00 o 
   5   9   2        0.10       -0.44      1.03 o 
  -5  10   2        0.07        0.80      1.17 o 
  -4  10   2        0.05       -0.91      0.91 o 
  -3  10   2        1.31        1.13      0.71 o 
  -2  10   2        1.44        1.78      0.58 o 
  -1  10   2        0.70       -0.33      0.41 o 
   0  10   2        0.22       -0.18      0.46 o 
   1  10   2        2.20        1.37      0.53 o 
   2  10   2        0.72        0.94      0.57 o 
   3  10   2        3.86        2.62      1.07 o 
   4  10   2        0.02        0.77      2.58 o 
   5  10   2        0.05        0.08      1.31 o 
  -4  11   2        0.03        0.65      0.84 o 
  -3  11   2        0.50        1.32      0.76 o 
  -2  11   2        0.16        0.19      0.56 o 
  -1  11   2        0.24       -0.39      0.79 o 
   0  11   2        1.11        0.97      0.50 o 
   1  11   2        0.25        0.46      0.59 o 
   2  11   2        0.06       -0.42      0.54 o 
   3  11   2        0.00       -1.20      1.20 o 
   4  11   2        0.46       -0.31      1.05 o 
  -3  12   2        0.00       -0.26      0.80 o 
  -2  12   2        0.15        0.14      0.73 o 
  -1  12   2        0.18        0.30      0.93 o 
   0  12   2        0.08        0.58      0.60 o 
   1  12   2        0.64        0.09      0.67 o 
   2  12   2        0.13       -0.08      0.70 o 
   3  12   2        0.01        1.29      0.83 o 
  -2  13   2        0.61        0.20      1.00 o 
  -1  13   2        0.55       -0.26      0.89 o 
   0  13   2        0.35       -1.22      1.22 o 
   1  13   2        0.03       -0.39      0.86 o 
   2  13   2        0.04        0.79      0.84 o 
  -7   1   3        0.13        1.07      0.71 o 
  -6   1   3       16.67       16.13      0.89 o 
  -5   1   3        0.48       -0.28      0.36 o 
  -4   1   3        0.95        1.33      0.38 o 
  -3   1   3      151.56      144.09      2.80 o 
  -2   1   3      261.28      259.68      4.47 o 
  -1   1   3    10611.99    10219.50    187.31 o 
   0   1   3      966.24     1004.21     11.20 o 
   1   1   3     1297.36     1274.32     19.11 o 
   2   1   3      112.45       92.51      2.63 o 
   3   1   3       32.39       34.08      1.19 o 
   4   1   3       39.28       32.92      1.74 o 
   5   1   3       73.73       77.30      2.31 o 
   6   1   3        5.60        3.66      1.11 o 
   7   1   3        0.00        0.61      0.94 o 
  -7   2   3        1.64        1.89      1.00 o 
  -6   2   3        0.87        1.43      0.72 o 
  -5   2   3        0.04        0.29      0.38 o 
  -4   2   3        1.74        2.45      0.47 o 
  -3   2   3      232.58      229.13      3.15 o 
  -2   2   3      436.09      474.39      6.54 o 
  -1   2   3       26.51       31.19      0.88 o 
   0   2   3     1114.05     1095.97     15.79 o 
   1   2   3       45.95       46.24      0.90 o 
   2   2   3       44.83       34.96      0.83 o 
   3   2   3       32.88       29.49      1.04 o 
   4   2   3       92.87       86.81      1.88 o 
   5   2   3       18.66       17.38      1.67 o 
   6   2   3       18.08       20.12      1.34 o 
   7   2   3        0.42        2.60      1.05 o 
  -7   3   3        0.18        1.18      0.72 o 
  -6   3   3        1.39        2.58      0.85 o 
  -5   3   3        1.08        1.49      1.03 o 
  -4   3   3        8.57        7.97      0.69 o 
  -3   3   3        0.01        0.74      0.35 o 
  -2   3   3       86.95       96.62      2.86 o 
  -1   3   3       36.58       37.00      1.12 o 
   0   3   3      178.28      160.25      2.29 o 
   2   3   3        2.04        1.45      0.38 o 
   3   3   3      198.95      194.06      2.92 o 
   4   3   3        7.07        6.73      1.04 o 
   5   3   3        6.00        5.75      0.84 o 
   6   3   3        0.37       -0.18      0.88 o 
   7   3   3        0.49       -0.62      0.72 o 
  -7   4   3        0.60        1.96      0.95 o 
  -6   4   3        0.05        0.39      0.76 o 
  -5   4   3        0.03       -0.53      0.67 o 
  -4   4   3       17.16       17.66      0.92 o 
  -3   4   3        5.67        5.55      1.32 o 
  -2   4   3       69.67       61.08      1.06 o 
  -1   4   3      851.78      879.76      9.98 o 
   0   4   3       94.57      104.44      1.51 o 
   1   4   3       40.13       59.63      1.67 o 
   2   4   3        0.83        0.28      0.31 o 
   3   4   3       35.24       36.47      1.64 o 
   4   4   3        7.97        7.08      0.77 o 
   5   4   3        4.50        3.43      0.78 o 
   6   4   3        0.08        0.14      0.68 o 
   7   4   3        0.33        0.03      0.90 o 
  -7   5   3        0.18        0.77      0.94 o 
  -6   5   3        0.12        0.11      0.76 o 
  -5   5   3        3.62        2.07      0.80 o 
  -4   5   3        5.55        5.17      0.83 o 
  -3   5   3       93.44       90.14      2.10 o 
  -2   5   3      212.86      209.72      3.56 o 
  -1   5   3       45.52       49.09      0.84 o 
   0   5   3      513.74      519.82      5.63 o 
   1   5   3      123.13      116.56      1.54 o 
   2   5   3       65.17       80.71      1.46 o 
   3   5   3        0.07       -0.49      0.53 o 
   4   5   3       10.70        8.04      0.82 o 
   5   5   3        0.01        0.09      0.60 o 
   6   5   3        0.06        0.81      0.74 o 
  -6   6   3        0.59        2.96      1.15 o 
  -5   6   3        0.18       -0.33      0.88 o 
  -4   6   3       31.80       30.33      1.88 o 
  -3   6   3       58.54       57.43      2.28 o 
  -2   6   3        0.59        1.04      0.37 o 
  -1   6   3       30.08       24.95      0.55 o 
   0   6   3       19.33       19.40      0.90 o 
   1   6   3       68.68       64.37      1.12 o 
   2   6   3        3.87        4.26      0.47 o 
   3   6   3        0.17        0.02      0.47 o 
   4   6   3        2.81        2.23      0.63 o 
   5   6   3       17.58       16.14      1.80 o 
   6   6   3        0.45       -0.84      0.84 o 
  -6   7   3        0.01        0.82      1.14 o 
  -5   7   3        1.14        0.93      1.03 o 
  -4   7   3        1.17        1.73      0.99 o 
  -3   7   3        0.03        0.14      0.70 o 
  -2   7   3        8.41        7.90      0.54 o 
  -1   7   3       25.99       27.95      0.62 o 
   0   7   3       28.48       26.57      0.62 o 
   1   7   3       92.73       84.61      1.63 o 
   2   7   3       10.15       10.50      0.73 o 
   3   7   3        4.41        6.05      0.74 o 
   4   7   3        0.27       -0.17      0.56 o 
   5   7   3        0.45        1.76      0.83 o 
   6   7   3        1.80        2.30      1.00 o 
  -6   8   3        0.02       -0.17      1.17 o 
  -5   8   3        3.59        2.99      1.42 o 
  -4   8   3        4.21        4.05      1.12 o 
  -3   8   3        1.83        2.87      0.95 o 
  -2   8   3        0.21        0.85      0.48 o 
  -1   8   3       18.90       18.08      0.57 o 
   0   8   3        3.86        2.78      0.35 o 
   1   8   3       54.89       53.56      1.28 o 
   2   8   3        9.03       10.47      0.94 o 
   3   8   3        2.38        0.70      0.65 o 
   4   8   3        4.49        5.59      0.94 o 
   5   8   3        1.39        2.32      0.92 o 
   6   8   3        0.28       -0.56      1.03 o 
  -5   9   3        0.18        0.95      1.13 o 
  -4   9   3        0.20        0.24      0.89 o 
  -3   9   3        2.50        1.79      0.94 o 
  -2   9   3        0.16        0.75      0.50 o 
  -1   9   3        5.52        4.57      0.47 o 
   0   9   3        1.95        1.49      0.41 o 
   1   9   3       13.59       14.35      0.74 o 
   2   9   3        3.26        4.69      0.81 o 
   3   9   3        1.96        1.48      0.75 o 
   4   9   3        0.38       -0.55      1.00 o 
   5   9   3        0.05       -0.91      0.91 o 
  -5  10   3        0.07        1.52      1.20 o 
  -4  10   3        0.15        1.17      1.07 o 
  -3  10   3        0.08        0.67      0.68 o 
  -2  10   3        0.70       -0.11      0.52 o 
  -1  10   3        0.01        0.07      0.49 o 
   0  10   3        0.48        0.16      0.41 o 
   1  10   3        0.71        2.67      0.57 o 
   2  10   3        0.73       -0.02      0.52 o 
   3  10   3        0.12        2.00      0.79 o 
   4  10   3        0.03       -1.00      1.00 o 
   5  10   3        0.02        0.50      1.11 o 
  -4  11   3        0.11        0.41      0.86 o 
  -3  11   3        1.04        0.94      0.76 o 
  -2  11   3        5.48        8.63      0.84 o 
  -1  11   3        3.98        3.17      2.33 o 
   0  11   3        0.09        0.11      0.49 o 
   1  11   3        8.76        7.83      0.76 o 
   2  11   3        0.19       -0.30      0.54 o 
   3  11   3        0.99        2.08      1.09 o 
   4  11   3        0.01        0.43      1.10 o 
  -3  12   3        1.75        2.04      0.88 o 
  -2  12   3        0.97        1.00      1.20 o 
  -1  12   3        0.03        0.89      0.83 o 
   0  12   3        2.54        1.60      0.82 o 
   1  12   3        0.92        1.30      1.01 o 
   2  12   3        0.12        0.11      0.73 o 
   3  12   3        0.17       -0.07      1.05 o 
  -2  13   3        0.02       -0.21      0.93 o 
  -1  13   3        0.02        0.45      0.94 o 
   0  13   3        0.06       -0.96      1.32 o 
   1  13   3        0.37        0.88      0.93 o 
   2  13   3        0.43       -0.09      0.93 o 
  -6   0   4        4.43        5.84      0.74 o 
  -5   0   4        0.27       -0.01      0.52 o 
  -4   0   4      241.56      256.83      4.06 o 
  -3   0   4       23.02       23.75      0.80 o 
  -2   0   4      263.83      289.60      5.75 o 
   0   0   4     2937.80     2941.80     42.85 o 
   1   0   4       61.33       57.20      1.05 o 
   2   0   4        8.42        7.16      0.85 o 
   3   0   4      803.81      755.54     14.73 o 
   4   0   4       11.57       10.95      1.08 o 
   5   0   4      322.24      311.69      7.21 o 
   6   0   4        1.72        1.89      1.55 o 
   7   0   4        0.00        1.92      1.79 o 
  -7   1   4        3.64        5.00      1.66 o 
  -6   1   4        0.15        0.34      0.46 o 
  -5   1   4        0.00       -0.16      0.31 o 
  -4   1   4        2.60        2.99      0.39 o 
  -3   1   4      158.19      151.91      2.26 o 
  -2   1   4      749.35      704.52      8.48 o 
  -1   1   4     4372.12     4377.54     71.91 o 
   0   1   4      371.53      349.85      5.24 o 
   1   1   4        2.00        2.13      0.18 o 
   2   1   4      442.42      420.66     26.00 o 
   3   1   4        3.88        5.60      0.64 o 
   4   1   4       98.75       94.75      2.60 o 
   5   1   4       16.11       18.38      1.33 o 
   6   1   4        7.34        6.52      1.38 o 
   7   1   4        0.12        0.63      1.13 o 
  -7   2   4        1.38        1.33      0.74 o 
  -6   2   4        1.64        2.39      0.67 o 
  -5   2   4        0.50        0.96      0.44 o 
  -4   2   4        6.07        7.17      0.49 o 
  -3   2   4        4.21        5.39      0.44 o 
  -2   2   4       57.38       46.13      1.11 o 
  -1   2   4      271.32      276.60      3.28 o 
   0   2   4      400.81      407.14      4.39 o 
   1   2   4        9.66       10.95      0.69 o 
   2   2   4      359.64      391.52      5.52 o 
   3   2   4       14.91       17.32      0.82 o 
   4   2   4       28.92       30.46      1.39 o 
   5   2   4        3.74        3.14      1.62 o 
   6   2   4        0.00       -0.68      0.68 o 
   7   2   4        0.30        0.55      1.48 o 
  -7   3   4        2.00        2.60      1.21 o 
  -6   3   4        0.00        0.31      0.71 o 
  -5   3   4        2.77        3.86      1.22 o 
  -4   3   4        2.94        3.36      0.47 o 
  -3   3   4       13.11       14.07      0.67 o 
  -2   3   4     1616.57     1505.72     19.82 o 
  -1   3   4      778.31      786.86      8.98 o 
   0   3   4      121.10      134.89      1.79 o 
   1   3   4       60.23       68.15      1.19 o 
   2   3   4        2.58        1.77      0.33 o 
   3   3   4      390.06      400.39     10.70 o 
   4   3   4       46.68       51.09      3.22 o 
   5   3   4        3.43        1.92      0.68 o 
   6   3   4        3.29        3.46      0.85 o 
   7   3   4        0.15       -0.76      0.87 o 
  -7   4   4        0.44        1.78      0.82 o 
  -6   4   4        0.15       -0.19      0.73 o 
  -5   4   4        6.70        6.79      1.00 o 
  -4   4   4       16.86       17.53      0.99 o 
  -3   4   4       62.08       61.80      2.04 o 
  -2   4   4       61.50       48.44      0.87 o 
  -1   4   4      475.95      459.00      4.84 o 
   0   4   4      653.18      665.61      8.68 o 
   1   4   4      276.90      305.34      3.66 o 
   2   4   4       13.03       20.72      1.27 o 
   3   4   4       41.82       37.75      1.25 o 
   4   4   4      124.75      117.16      5.01 o 
   5   4   4        9.62       10.57      1.08 o 
   6   4   4        2.92        3.33      0.84 o 
   7   4   4        0.02       -0.87      0.87 o 
  -7   5   4        0.03        0.02      1.06 o 
  -6   5   4        0.05        0.35      0.95 o 
  -5   5   4        4.63        6.43      1.20 o 
  -4   5   4        0.01        0.54      0.70 o 
  -3   5   4      138.22      137.22      3.26 o 
  -2   5   4       32.28       40.45      0.88 o 
  -1   5   4      363.89      383.54      4.62 o 
   0   5   4        0.26       -0.16      0.23 o 
   1   5   4       36.21       33.85      0.60 o 
   2   5   4        8.60        5.17      0.50 o 
   3   5   4       52.02       46.85      1.43 o 
   4   5   4        0.01        0.29      0.67 o 
   5   5   4       11.47       12.66      1.10 o 
   6   5   4        0.25       -0.68      0.68 o 
  -6   6   4        0.01        0.57      1.06 o 
  -5   6   4        2.83        1.37      1.62 o 
  -4   6   4        8.99       11.43      1.39 o 
  -3   6   4      102.39      102.10      6.19 o 
  -2   6   4       71.73       71.48      1.68 o 
  -1   6   4       30.81       32.32      0.67 o 
   0   6   4        0.03       -0.23      0.30 o 
   1   6   4        0.00       -0.18      0.24 o 
   2   6   4      157.13      152.45      2.40 o 
   3   6   4       38.36       41.63      1.39 o 
   4   6   4       29.93       27.34      1.40 o 
   5   6   4       18.83       22.57      1.39 o 
   6   6   4        5.97        6.38      1.20 o 
  -6   7   4        0.02       -0.84      0.99 o 
  -5   7   4        0.00       -0.83      0.83 o 
  -4   7   4       17.04       22.60      1.96 o 
  -3   7   4        3.49        3.78      0.91 o 
  -2   7   4       34.32       31.10      0.87 o 
  -1   7   4        0.73        0.24      0.25 o 
   0   7   4       14.09       14.18      0.50 o 
   1   7   4       34.95       31.73      0.99 o 
   2   7   4       23.81       24.10      1.24 o 
   3   7   4       31.16       31.37      1.33 o 
   4   7   4        1.51        1.32      0.95 o 
   5   7   4        3.34        2.67      0.84 o 
   6   7   4        0.00       -0.57      0.88 o 
  -6   8   4        0.57        1.70      1.24 o 
  -5   8   4        0.02       -0.91      0.91 o 
  -4   8   4        2.72        2.27      1.38 o 
  -3   8   4        1.55        1.54      0.84 o 
  -2   8   4        1.89        1.03      0.48 o 
  -1   8   4       49.94       51.65      1.09 o 
   0   8   4        0.32        1.03      0.31 o 
   1   8   4       18.86       21.53      0.87 o 
   2   8   4       13.14       14.62      1.10 o 
   3   8   4        3.29        2.68      0.74 o 
   4   8   4        2.78        3.01      0.76 o 
   5   8   4        1.64        3.08      1.03 o 
  -5   9   4        0.56        0.83      1.12 o 
  -4   9   4        1.07        1.00      1.80 o 
  -3   9   4        1.85        2.44      0.70 o 
  -2   9   4        3.08        4.79      0.63 o 
  -1   9   4        2.03        1.53      0.47 o 
   0   9   4       45.91       47.34      1.03 o 
   1   9   4        1.74        1.56      0.40 o 
   2   9   4        0.02        1.25      0.73 o 
   3   9   4        0.77        2.28      0.79 o 
   4   9   4        6.73        8.31      1.15 o 
   5   9   4        0.44        1.52      1.60 o 
  -5  10   4        0.22        0.37      1.16 o 
  -4  10   4        0.23       -0.29      0.71 o 
  -3  10   4        0.05       -0.65      0.65 o 
  -2  10   4        0.71        0.60      0.55 o 
  -1  10   4        1.29        0.93      0.52 o 
   0  10   4       25.54       23.68      0.87 o 
   1  10   4       38.41       39.39      1.27 o 
   2  10   4        0.80        0.87      0.67 o 
   3  10   4        6.37        6.23      1.10 o 
   4  10   4        0.00       -0.96      0.96 o 
  -4  11   4        0.02        1.66      1.11 o 
  -3  11   4        1.31        1.05      0.80 o 
  -2  11   4        2.65        3.40      0.73 o 
  -1  11   4        0.62        1.37      0.67 o 
   0  11   4        0.30        0.28      0.55 o 
   1  11   4        4.28        4.92      0.95 o 
   2  11   4        0.39        0.05      0.56 o 
   3  11   4        0.15        0.70      1.21 o 
   4  11   4        0.16        0.03      1.54 o 
  -3  12   4        2.46        2.79      0.94 o 
  -2  12   4        0.93        1.15      0.77 o 
  -1  12   4        0.07        0.75      0.84 o 
   0  12   4        0.89        0.26      1.22 o 
   1  12   4        0.28       -0.35      0.57 o 
   2  12   4        0.00       -0.56      0.56 o 
   3  12   4        0.18        0.53      0.82 o 
  -2  13   4        0.19       -0.52      1.20 o 
  -1  13   4        0.08       -0.86      0.86 o 
   0  13   4        0.61        0.55      1.50 o 
   1  13   4        0.49        0.91      0.91 o 
  -7   1   5        0.24       -0.23      0.93 o 
  -6   1   5        0.28        0.52      0.46 o 
  -5   1   5        0.83        0.22      0.34 o 
  -4   1   5       22.61       21.73      0.64 o 
  -3   1   5      249.90      250.54      2.88 o 
  -2   1   5       10.23        8.77      0.35 o 
  -1   1   5      212.30      216.26      2.59 o 
   0   1   5       11.54        8.60      0.51 o 
   1   1   5      117.90      110.29      1.36 o 
   2   1   5     1268.21     1357.03     20.57 o 
   3   1   5       40.97       47.19      2.63 o 
   4   1   5        5.16        5.49      0.63 o 
   5   1   5       17.33       16.12      1.29 o 
   6   1   5        0.31        0.55      1.06 o 
   7   1   5        1.08        1.75      1.26 o 
  -7   2   5        1.25        1.15      1.01 o 
  -6   2   5        0.00        0.08      0.57 o 
  -5   2   5        4.94        5.38      0.57 o 
  -4   2   5        0.81        0.73      0.34 o 
  -3   2   5       15.47       24.72      0.81 o 
  -2   2   5      272.58      277.63      6.06 o 
  -1   2   5     2002.83     1940.93     19.61 o 
   0   2   5      451.50      422.13      4.58 o 
   1   2   5       62.00       67.36      1.71 o 
   2   2   5      120.75      151.20      2.44 o 
   3   2   5        0.52       -0.29      0.33 o 
   4   2   5      166.70      163.46      3.61 o 
   5   2   5        0.11       -0.58      0.64 o 
   6   2   5        1.51        2.29      0.88 o 
   7   2   5        0.44        0.82      0.99 o 
  -7   3   5        0.05       -0.26      0.69 o 
  -6   3   5        0.50        0.18      0.81 o 
  -5   3   5        5.00        5.88      0.70 o 
  -4   3   5       19.31       17.53      0.91 o 
  -3   3   5        1.55        1.60      0.40 o 
  -2   3   5     1016.38     1003.89     15.48 o 
  -1   3   5     1428.71     1485.31     16.71 o 
   0   3   5      442.33      455.79      4.94 o 
   1   3   5      396.29      390.29      5.03 o 
   2   3   5      143.33      171.89      3.34 o 
   3   3   5        7.27        5.67      0.72 o 
   4   3   5       66.57       57.63      2.39 o 
   5   3   5       26.54       25.87      1.64 o 
   6   3   5        0.77        0.85      0.80 o 
   7   3   5        0.74        1.99      1.11 o 
  -7   4   5        0.01        0.25      0.89 o 
  -6   4   5        0.88        0.81      0.95 o 
  -5   4   5        0.09       -0.76      0.76 o 
  -4   4   5       47.27       50.83      1.64 o 
  -3   4   5        0.55        0.67      0.55 o 
  -2   4   5      308.12      286.64      3.26 o 
  -1   4   5        3.75        4.27      0.28 o 
   0   4   5        0.16       -0.17      0.23 o 
   1   4   5      605.77      656.67      7.15 o 
   2   4   5       38.13       34.04      1.06 o 
   3   4   5        8.70        7.98      0.75 o 
   4   4   5        0.89        0.15      0.67 o 
   5   4   5        2.36        3.42      1.07 o 
   6   4   5        0.63        0.29      0.72 o 
   7   4   5        0.00        0.92      1.16 o 
  -7   5   5        0.13        2.53      1.21 o 
  -6   5   5        0.63        1.42      1.04 o 
  -5   5   5        1.41        0.79      0.88 o 
  -4   5   5        1.67        3.98      0.95 o 
  -3   5   5      130.23      108.78      2.49 o 
  -2   5   5        2.46        3.32      0.36 o 
  -1   5   5        6.52        4.35      0.47 o 
   0   5   5        4.14        5.69      0.45 o 
   1   5   5        2.37        2.43      0.28 o 
   2   5   5       46.55       47.50      1.49 o 
   3   5   5      114.03      101.15      3.16 o 
   4   5   5       47.72       43.44      2.22 o 
   5   5   5        1.19        1.50      0.69 o 
   6   5   5        0.71        0.83      0.76 o 
  -6   6   5        0.04        0.46      1.08 o 
  -5   6   5        0.66        0.65      1.31 o 
  -4   6   5       11.04        8.46      1.54 o 
  -3   6   5       55.80       54.00      3.06 o 
  -2   6   5       46.76       47.46      1.10 o 
  -1   6   5       94.91       86.66      1.49 o 
   0   6   5       33.70       41.33      0.91 o 
   1   6   5        4.17        4.89      0.54 o 
   2   6   5       20.30       21.06      1.02 o 
   3   6   5       48.15       49.05      3.01 o 
   4   6   5        8.95       11.56      1.00 o 
   5   6   5        0.26        0.36      0.65 o 
   6   6   5        0.22        0.84      0.79 o 
  -6   7   5        1.07        1.81      1.18 o 
  -5   7   5        0.56       -0.03      0.90 o 
  -4   7   5       19.12       16.44      1.62 o 
  -3   7   5        1.05        1.48      0.79 o 
  -2   7   5        1.43        0.76      0.39 o 
  -1   7   5       27.19       25.29      0.62 o 
   0   7   5        8.41       10.59      0.46 o 
   1   7   5       24.27       20.57      0.81 o 
   2   7   5        0.62        1.22      0.51 o 
   3   7   5       38.62       39.90      1.45 o 
   4   7   5        0.35        0.57      0.63 o 
   5   7   5        3.06        3.71      1.09 o 
   6   7   5        0.86        2.50      1.03 o 
  -6   8   5        0.40       -0.59      2.13 o 
  -5   8   5        0.22       -0.80      0.99 o 
  -4   8   5        2.13        1.53      1.02 o 
  -3   8   5        0.42       -0.15      0.89 o 
  -2   8   5        0.32        1.48      0.44 o 
  -1   8   5       18.61       17.78      0.81 o 
   0   8   5       45.08       40.96      0.83 o 
   1   8   5        4.17        6.55      0.58 o 
   2   8   5       10.69       11.99      1.04 o 
   3   8   5        5.16        4.56      0.98 o 
   4   8   5        0.06        0.04      0.64 o 
   5   8   5        2.57        1.35      0.90 o 
  -5   9   5        0.81       -0.81      1.01 o 
  -4   9   5        1.21       -0.33      0.86 o 
  -3   9   5        4.11        6.06      1.07 o 
  -2   9   5        0.05       -0.07      0.49 o 
  -1   9   5       12.51       11.13      0.69 o 
   0   9   5       19.59       22.78      0.76 o 
   1   9   5        3.27        3.71      0.66 o 
   2   9   5        9.91        9.76      0.98 o 
   3   9   5        2.20        2.34      0.79 o 
   4   9   5        0.38        0.40      0.83 o 
   5   9   5        0.06       -0.46      1.28 o 
  -5  10   5        0.00        0.82      1.65 o 
  -4  10   5        0.99       -0.27      0.74 o 
  -3  10   5        1.37        1.59      0.73 o 
  -2  10   5        0.02       -0.08      0.54 o 
  -1  10   5        1.56        0.45      0.67 o 
   0  10   5        3.45        2.53      0.49 o 
   1  10   5        4.26        6.54      0.69 o 
   2  10   5        1.56        1.63      0.98 o 
   3  10   5        0.30        1.25      0.78 o 
   4  10   5        0.00       -0.75      0.99 o 
  -4  11   5        0.13        0.85      0.85 o 
  -3  11   5        0.02        0.32      0.79 o 
  -2  11   5        0.26        1.29      0.98 o 
  -1  11   5        0.84        0.15      0.63 o 
   0  11   5        1.16        1.38      0.53 o 
   1  11   5        0.06       -0.30      0.52 o 
   2  11   5        0.49        0.59      0.60 o 
   3  11   5        0.61        0.70      0.80 o 
   4  11   5        0.06        0.01      1.16 o 
  -3  12   5        2.06        3.06      0.93 o 
  -2  12   5        1.21        0.87      0.77 o 
  -1  12   5        0.01        0.55      1.41 o 
   0  12   5        2.59        2.37      0.88 o 
   1  12   5        0.98        2.09      0.77 o 
   2  12   5        0.23        0.01      0.81 o 
   3  12   5        0.16       -0.32      0.77 o 
  -1  13   5        0.42       -0.89      1.33 o 
   0  13   5        0.01        0.48      1.47 o 
   1  13   5        1.10        0.50      0.91 o 
  -6   0   6        0.47       -0.02      0.76 o 
  -5   0   6        0.00       -0.03      0.45 o 
  -4   0   6       10.86        8.25      0.64 o 
  -3   0   6       38.07       24.70      1.35 o 
  -2   0   6      109.24      129.32      2.40 o 
  -1   0   6       86.67       98.85      2.67 o 
   0   0   6     1561.55     1507.02     27.82 o 
   1   0   6        1.38        0.96      0.69 o 
   3   0   6       32.31       41.86      2.06 o 
   4   0   6       70.96       76.15      2.54 o 
   5   0   6       23.00       28.69      3.06 o 
   6   0   6        0.01        0.52      1.40 o 
   7   0   6        0.21        0.36      1.66 o 
  -7   1   6        0.01       -1.02      1.26 o 
  -6   1   6        0.31        0.24      0.58 o 
  -5   1   6        1.01        0.31      0.41 o 
  -4   1   6        5.52        5.62      0.40 o 
  -3   1   6        1.14        1.72      0.28 o 
  -2   1   6       46.61       39.97      0.98 o 
  -1   1   6       45.15       45.70      0.75 o 
   0   1   6       89.33       93.70      1.46 o 
   1   1   6       44.93       50.78      2.21 o 
   2   1   6      389.20      383.39      6.25 o 
   3   1   6       90.62       91.56      2.86 o 
   4   1   6       51.33       45.57      1.74 o 
   5   1   6       22.22       22.80      1.72 o 
   6   1   6        0.03       -0.81      1.04 o 
   7   1   6        0.30        0.95      1.23 o 
  -7   2   6        0.03        1.82      1.07 o 
  -6   2   6        0.26       -0.65      0.65 o 
  -5   2   6        1.32        1.22      0.45 o 
  -4   2   6       29.51       29.12      0.85 o 
  -3   2   6       48.43       56.34      1.05 o 
  -2   2   6      178.64      199.91      3.56 o 
  -1   2   6        1.75        3.94      0.38 o 
   0   2   6      211.59      186.59      2.67 o 
   1   2   6      417.73      478.21      6.31 o 
   2   2   6      101.41      131.03      2.20 o 
   3   2   6        0.18       -0.21      0.35 o 
   4   2   6       16.67       14.55      1.40 o 
   5   2   6        3.76        4.84      0.93 o 
   6   2   6        1.77        2.09      0.89 o 
   7   2   6        0.09       -0.25      0.93 o 
  -7   3   6        0.17       -1.00      1.00 o 
  -6   3   6        0.00        0.72      0.63 o 
  -5   3   6        0.02       -0.60      0.60 o 
  -4   3   6        9.27        8.02      0.83 o 
  -3   3   6       67.39       66.60      2.06 o 
  -2   3   6        9.89       10.42      0.49 o 
  -1   3   6       31.93       31.44      0.65 o 
   0   3   6      132.82      119.86      1.42 o 
   1   3   6       96.49       90.55      2.81 o 
   2   3   6       63.94       65.68      2.65 o 
   3   3   6        0.13        0.08      0.68 o 
   4   3   6       17.48       16.65      1.25 o 
   5   3   6        4.62        4.66      0.92 o 
   6   3   6        0.40        0.40      0.73 o 
   7   3   6        1.06        1.39      1.03 o 
  -7   4   6        0.00        0.98      0.87 o 
  -6   4   6        0.09       -0.63      0.72 o 
  -5   4   6        0.00       -0.72      0.72 o 
  -4   4   6       41.47       45.48      1.59 o 
  -3   4   6       34.27       31.67      2.46 o 
  -2   4   6      404.46      400.92      4.87 o 
  -1   4   6      128.23      136.94      1.68 o 
   0   4   6       74.93       83.39      1.17 o 
   1   4   6       36.57       31.35      0.57 o 
   2   4   6        5.62        3.40      0.53 o 
   3   4   6        1.93        0.68      1.12 o 
   4   4   6        1.13        0.85      0.68 o 
   5   4   6        4.98        3.01      0.74 o 
   6   4   6        0.44        0.65      0.89 o 
  -6   5   6        0.01        0.57      0.98 o 
  -5   5   6        6.88        7.10      1.50 o 
  -4   5   6        9.54        8.98      0.90 o 
  -3   5   6       40.40       33.09      1.35 o 
  -2   5   6       41.03       44.07      1.32 o 
  -1   5   6       45.96       52.39      0.90 o 
   0   5   6       10.14       10.17      0.68 o 
   1   5   6        2.81        2.38      0.24 o 
   2   5   6       13.87       12.22      0.90 o 
   3   5   6        0.22       -0.09      0.50 o 
   4   5   6       30.92       27.55      1.42 o 
   5   5   6        0.61        0.72      0.68 o 
   6   5   6        0.15       -0.68      0.68 o 
  -6   6   6        1.08        1.02      1.09 o 
  -5   6   6        0.15       -0.62      1.49 o 
  -4   6   6        0.62        1.16      0.86 o 
  -3   6   6        0.69        0.67      0.56 o 
  -2   6   6       19.23       19.20      0.73 o 
  -1   6   6       18.95       23.25      0.63 o 
   0   6   6        0.55        0.62      0.28 o 
   1   6   6        5.26        6.93      0.46 o 
   2   6   6       16.32       13.29      0.54 o 
   3   6   6       11.18       14.23      0.99 o 
   4   6   6        3.77        5.73      0.83 o 
   5   6   6        0.09       -0.02      0.65 o 
   6   6   6        0.73        1.31      0.80 o 
  -6   7   6        0.16        1.35      1.11 o 
  -5   7   6        0.89       -0.10      0.91 o 
  -4   7   6        5.19        6.86      1.24 o 
  -3   7   6        3.17        1.51      0.85 o 
  -2   7   6        0.26       -0.29      0.44 o 
  -1   7   6       25.87       20.78      0.70 o 
   0   7   6        0.31        0.21      0.26 o 
   1   7   6       15.60       15.01      0.64 o 
   2   7   6       36.26       40.74      1.36 o 
   3   7   6       37.95       35.47      1.42 o 
   4   7   6       20.94       24.89      1.43 o 
   5   7   6        4.40        3.68      0.87 o 
   6   7   6        1.80        2.13      1.01 o 
  -6   8   6        0.48       -0.60      1.46 o 
  -5   8   6        0.17       -0.19      1.21 o 
  -4   8   6        0.50        1.02      0.98 o 
  -3   8   6       10.60       10.94      0.93 o 
  -2   8   6       16.48       16.97      0.78 o 
  -1   8   6       11.01       12.77      0.69 o 
   0   8   6       23.46       20.37      0.68 o 
   1   8   6       13.25       13.14      0.73 o 
   2   8   6       35.38       34.49      1.49 o 
   3   8   6        3.78        3.05      0.70 o 
   4   8   6        1.63        3.70      0.83 o 
   5   8   6        5.90        7.77      1.18 o 
  -5   9   6        0.01        0.35      1.07 o 
  -4   9   6        0.02        1.19      1.03 o 
  -3   9   6        0.97        0.79      0.64 o 
  -2   9   6        1.03        1.00      0.54 o 
  -1   9   6        0.56        0.08      0.42 o 
   0   9   6       20.26       18.21      0.86 o 
   1   9   6        1.32        1.17      0.42 o 
   2   9   6        5.18        4.77      0.85 o 
   3   9   6        0.11       -0.30      0.67 o 
   4   9   6        0.53        0.62      0.82 o 
   5   9   6        0.55        0.00      0.89 o 
  -4  10   6        2.57        4.02      0.89 o 
  -3  10   6        4.46        6.10      0.91 o 
  -2  10   6        3.42        3.30      0.67 o 
  -1  10   6        0.06       -0.56      0.56 o 
   0  10   6        0.13       -0.08      0.41 o 
   1  10   6        3.63        4.93      0.66 o 
   2  10   6        0.39        0.84      0.69 o 
   3  10   6        2.09        2.32      0.86 o 
   4  10   6        0.01       -0.81      0.81 o 
  -4  11   6        1.10        1.10      1.20 o 
  -3  11   6        0.12        1.00      0.87 o 
  -2  11   6        0.71       -0.15      0.59 o 
  -1  11   6        0.01        0.12      0.64 o 
   0  11   6        3.67        4.38      0.94 o 
   1  11   6        0.40        0.33      0.66 o 
   2  11   6        0.70        0.56      0.70 o 
   3  11   6        0.03       -0.67      1.20 o 
  -3  12   6        0.00        0.13      0.81 o 
  -2  12   6        0.04       -0.68      0.68 o 
  -1  12   6        0.17        1.01      0.75 o 
   0  12   6        0.03       -0.38      0.78 o 
   1  12   6        0.52       -0.19      0.68 o 
   2  12   6        0.01       -0.62      0.62 o 
   3  12   6        0.02        0.16      0.97 o 
  -1  13   6        0.24        0.22      1.10 o 
   0  13   6        0.17       -0.80      1.30 o 
   1  13   6        0.15        0.37      0.94 o 
  -7   1   7        1.02        1.45      1.07 o 
  -6   1   7        0.11       -0.34      0.56 o 
  -5   1   7       11.92       10.89      0.69 o 
  -4   1   7        4.90        5.01      0.38 o 
  -3   1   7        4.37        3.90      0.31 o 
  -2   1   7        3.96        4.79      0.52 o 
  -1   1   7        0.21       -0.09      0.18 o 
   0   1   7      108.33      121.21      1.85 o 
   1   1   7      472.31      542.62      5.80 o 
   2   1   7      573.79      639.47     10.08 o 
   3   1   7        1.31        0.73      0.47 o 
   4   1   7      156.36      143.52      2.76 o 
   5   1   7        0.16        0.10      0.68 o 
   6   1   7        0.21        0.71      1.12 o 
   7   1   7        0.21        1.66      1.33 o 
  -7   2   7        0.08        0.89      1.42 o 
  -6   2   7        1.19        1.52      0.76 o 
  -5   2   7        1.59        1.30      0.57 o 
  -4   2   7       21.14       22.42      1.03 o 
  -3   2   7        0.64        0.12      0.31 o 
  -2   2   7      986.41     1020.58     13.62 o 
  -1   2   7       49.79       58.17      0.82 o 
   0   2   7       27.92       18.96      0.59 o 
   1   2   7      168.03      185.82      2.46 o 
   2   2   7      171.23      208.75      3.70 o 
   3   2   7      116.64      106.51      2.56 o 
   4   2   7       16.23       16.49      2.10 o 
   5   2   7       40.89       36.18      1.92 o 
   6   2   7        0.12        0.24      1.22 o 
   7   2   7        0.05       -0.30      1.44 o 
  -7   3   7        0.02       -0.83      1.67 o 
  -6   3   7        1.06        0.30      0.71 o 
  -5   3   7        0.76        0.69      0.56 o 
  -4   3   7        2.30        3.12      0.61 o 
  -3   3   7        8.46        6.18      0.81 o 
  -2   3   7        2.00        2.49      0.32 o 
  -1   3   7      424.09      447.45      4.88 o 
   0   3   7       11.60       10.09      0.40 o 
   1   3   7      102.20       96.47      1.60 o 
   2   3   7       24.71       27.05      0.94 o 
   3   3   7      108.07      105.20      2.60 o 
   4   3   7       18.28       19.87      1.49 o 
   5   3   7        9.38       10.27      1.18 o 
   6   3   7        1.25        3.05      1.29 o 
  -7   4   7        0.05        0.17      0.87 o 
  -6   4   7        0.65        0.24      0.90 o 
  -5   4   7        0.78       -0.83      0.83 o 
  -4   4   7       55.69       54.71      1.72 o 
  -3   4   7       83.01       79.32      2.02 o 
  -2   4   7       14.46       17.12      0.52 o 
  -1   4   7        6.44        5.65      0.36 o 
   0   4   7      184.08      171.84      2.13 o 
   1   4   7       36.66       39.19      0.75 o 
   2   4   7        1.44        3.34      0.59 o 
   3   4   7       62.04       61.38      1.95 o 
   4   4   7        0.13       -0.07      0.66 o 
   5   4   7        0.46        0.80      0.66 o 
   6   4   7        0.47       -0.50      0.71 o 
  -6   5   7        0.02        1.02      0.93 o 
  -5   5   7        8.65        9.21      1.46 o 
  -4   5   7       48.26       52.84      1.79 o 
  -3   5   7       35.00       33.11      1.33 o 
  -2   5   7       76.18       77.53      1.36 o 
  -1   5   7       19.98       19.09      0.59 o 
   0   5   7       90.95      109.58      1.63 o 
   1   5   7       59.26       67.68      1.08 o 
   2   5   7       37.98       35.23      1.65 o 
   3   5   7      168.61      158.47      3.11 o 
   4   5   7        0.40        1.29      0.65 o 
   5   5   7        3.27        2.77      0.81 o 
   6   5   7        0.11       -0.68      0.68 o 
  -6   6   7        0.06       -0.78      0.78 o 
  -5   6   7        2.24        1.86      1.02 o 
  -4   6   7        2.86        2.15      1.10 o 
  -3   6   7       10.13       10.09      0.93 o 
  -2   6   7        0.32        0.60      0.38 o 
  -1   6   7       36.45       33.75      0.77 o 
   0   6   7       35.12       30.68      0.71 o 
   1   6   7       19.63       21.57      0.72 o 
   2   6   7       28.48       34.61      0.87 o 
   3   6   7        0.31        1.19      0.59 o 
   4   6   7       10.06       10.60      1.00 o 
   5   6   7        1.64        0.45      0.73 o 
   6   6   7        2.58        4.92      1.00 o 
  -6   7   7        0.14        3.13      1.78 o 
  -5   7   7        0.65        0.89      1.04 o 
  -4   7   7        1.43        1.22      0.93 o 
  -3   7   7       13.26       12.68      1.04 o 
  -2   7   7        1.06        1.26      0.45 o 
  -1   7   7        1.48        2.01      0.33 o 
   0   7   7        0.08        0.10      0.27 o 
   1   7   7        4.57        6.61      0.49 o 
   2   7   7       18.03       21.11      1.11 o 
   3   7   7       11.03       10.81      0.94 o 
   4   7   7       34.49       36.99      1.68 o 
   5   7   7        2.73        2.26      0.81 o 
   6   7   7        1.74        2.98      0.97 o 
  -5   8   7        0.41       -0.61      0.99 o 
  -4   8   7        0.13        0.22      0.94 o 
  -3   8   7        0.00       -0.16      0.57 o 
  -2   8   7        0.43        0.97      0.44 o 
  -1   8   7       15.40       12.43      0.70 o 
   0   8   7       58.63       58.73      1.11 o 
   1   8   7        1.18        1.29      0.46 o 
   2   8   7        5.18        4.22      0.80 o 
   3   8   7        3.48        4.20      0.77 o 
   4   8   7        5.86        4.89      1.26 o 
   5   8   7        0.00       -0.20      0.76 o 
  -5   9   7        0.03        0.39      1.18 o 
  -4   9   7        0.07        0.74      1.55 o 
  -3   9   7        0.30        0.58      0.65 o 
  -2   9   7        5.05        6.31      0.71 o 
  -1   9   7       10.60        9.10      0.64 o 
   0   9   7        0.25       -0.20      0.39 o 
   1   9   7        2.86        3.44      0.72 o 
   2   9   7        3.51        4.45      1.06 o 
   3   9   7        0.09       -0.59      0.76 o 
   4   9   7        1.86        2.26      0.80 o 
   5   9   7        0.00       -0.01      0.80 o 
  -4  10   7        2.33        1.34      1.23 o 
  -3  10   7        6.85        7.53      0.97 o 
  -2  10   7        7.43        8.54      0.82 o 
  -1  10   7        0.48        0.04      0.52 o 
   0  10   7        0.01       -0.22      0.42 o 
   1  10   7        0.84        0.45      0.77 o 
   2  10   7        2.03        1.11      1.13 o 
   3  10   7        0.39        0.23      0.76 o 
   4  10   7        0.02        0.08      0.83 o 
  -4  11   7        2.08        2.17      1.55 o 
  -3  11   7        0.49        0.31      0.96 o 
  -2  11   7        0.00       -0.69      0.69 o 
  -1  11   7        7.38        4.24      0.81 o 
   0  11   7        1.47        0.77      0.54 o 
   1  11   7        0.00       -0.10      0.68 o 
   2  11   7        0.16       -0.49      0.57 o 
   3  11   7        0.32        0.07      0.84 o 
  -3  12   7        0.05       -0.77      1.33 o 
  -2  12   7        0.00       -0.01      0.76 o 
  -1  12   7        0.20       -0.01      0.73 o 
   0  12   7        5.97        7.31      1.10 o 
   1  12   7        0.55       -0.39      0.70 o 
   2  12   7        0.32       -0.13      0.97 o 
  -1  13   7        0.92       -0.76      1.15 o 
   0  13   7        0.24        0.20      1.55 o 
  -7   0   8        0.63        1.30      1.06 o 
  -6   0   8        1.40        1.31      0.92 o 
  -5   0   8        6.26        9.37      1.84 o 
  -4   0   8       51.21       57.12      2.39 o 
  -3   0   8      134.25      116.71      2.42 o 
  -2   0   8       27.03       15.40      0.76 o 
  -1   0   8      442.84      503.81      9.19 o 
   0   0   8      119.89      124.99      2.86 o 
   1   0   8     2892.05     2966.50     73.15 o 
   2   0   8      114.34      116.94      2.97 o 
   3   0   8       38.41       44.44      2.26 o 
   4   0   8      360.87      343.80      7.72 o 
   5   0   8        3.18       -0.46      1.35 o 
   6   0   8        0.18        2.11      1.67 o 
   7   0   8        1.41        1.45      1.81 o 
  -7   1   8        0.09        0.04      0.96 o 
  -6   1   8        0.40        1.07      0.62 o 
  -5   1   8        2.93        1.34      0.59 o 
  -4   1   8       12.65       13.91      0.76 o 
  -3   1   8        2.30        3.79      0.38 o 
  -2   1   8      236.44      233.92      4.17 o 
  -1   1   8      257.82      244.15      2.99 o 
   0   1   8       28.84       24.86      0.69 o 
   1   1   8      567.82      651.76      8.35 o 
   2   1   8      250.23      236.89      4.36 o 
   3   1   8       52.91       62.48      1.67 o 
   4   1   8       70.06       67.40      2.15 o 
   5   1   8       10.37        9.53      1.74 o 
   6   1   8        0.46        0.02      1.10 o 
   7   1   8        0.51        1.27      1.33 o 
  -7   2   8        0.04        1.02      1.05 o 
  -6   2   8        1.04        0.19      0.74 o 
  -5   2   8        3.89        3.79      0.68 o 
  -4   2   8       17.16       16.19      0.96 o 
  -3   2   8       18.97       16.35      1.10 o 
  -2   2   8        0.23        0.42      0.22 o 
  -1   2   8      265.27      291.06      3.01 o 
   0   2   8        5.78        8.98      0.54 o 
   1   2   8      169.69      188.12      2.52 o 
   2   2   8      104.72      118.82      3.16 o 
   3   2   8        2.32        3.65      0.85 o 
   4   2   8        0.07       -0.53      0.57 o 
   5   2   8        4.70        5.90      0.97 o 
   6   2   8        1.21        3.42      1.30 o 
  -7   3   8        0.06        0.99      1.09 o 
  -6   3   8        0.01       -0.30      0.76 o 
  -5   3   8       11.41       13.19      1.02 o 
  -4   3   8        4.98        6.09      0.69 o 
  -3   3   8        0.16       -0.35      0.56 o 
  -2   3   8       50.61       44.17      0.82 o 
  -1   3   8       32.55       39.09      0.63 o 
   0   3   8      172.44      172.73      2.63 o 
   1   3   8        9.05       10.41      0.40 o 
   2   3   8       55.56       47.36      1.25 o 
   3   3   8       73.68       79.05      2.62 o 
   4   3   8        3.64        2.76      0.81 o 
   5   3   8        1.26        1.39      0.80 o 
   6   3   8        2.39        3.35      1.00 o 
  -7   4   8        0.05        1.66      1.20 o 
  -6   4   8        0.19       -0.01      0.72 o 
  -5   4   8        0.80        0.00      0.59 o 
  -4   4   8       23.54       24.91      1.19 o 
  -3   4   8       89.05       89.09      1.96 o 
  -2   4   8       40.56       44.61      0.80 o 
  -1   4   8        4.99        5.60      0.38 o 
   0   4   8        3.52        3.15      0.28 o 
   1   4   8       21.12       12.75      0.52 o 
   2   4   8       57.22       57.23      1.72 o 
   3   4   8       77.97       75.17      2.86 o 
   4   4   8       89.12       89.51      4.21 o 
   5   4   8        4.76        4.38      1.23 o 
   6   4   8        2.74        3.61      0.93 o 
  -6   5   8        0.12       -0.64      0.83 o 
  -5   5   8        0.99        0.82      0.76 o 
  -4   5   8        8.76       10.63      0.98 o 
  -3   5   8       13.77       12.49      0.99 o 
  -2   5   8      114.37      111.53      1.76 o 
  -1   5   8       11.81       12.91      0.55 o 
   0   5   8      176.66      196.42      2.66 o 
   1   5   8       42.94       40.87      1.55 o 
   2   5   8      234.18      239.03      3.65 o 
   3   5   8       29.46       36.00      1.59 o 
   4   5   8        9.54        9.77      0.98 o 
   5   5   8        0.00       -0.21      0.67 o 
   6   5   8        0.15        0.31      0.78 o 
  -6   6   8        0.02        0.80      0.89 o 
  -5   6   8        4.80        3.45      1.10 o 
  -4   6   8        2.81        0.24      0.86 o 
  -3   6   8       11.64       11.00      0.74 o 
  -2   6   8       98.81       93.41      1.63 o 
  -1   6   8       20.35       20.36      0.58 o 
   0   6   8        8.84       11.07      0.49 o 
   1   6   8       13.46       11.53      0.53 o 
   2   6   8      365.51      355.74      4.70 o 
   3   6   8       44.21       36.43      1.43 o 
   4   6   8        1.36        0.19      0.62 o 
   5   6   8        0.72        1.07      0.76 o 
   6   6   8        0.69        0.37      0.80 o 
  -6   7   8        0.01       -0.74      0.80 o 
  -5   7   8        1.69        2.67      1.57 o 
  -4   7   8        0.05       -0.14      0.88 o 
  -3   7   8       14.35       15.27      0.88 o 
  -2   7   8       24.88       23.22      1.12 o 
  -1   7   8        8.71        6.26      0.53 o 
   0   7   8        1.49        1.75      0.30 o 
   1   7   8       42.63       39.69      0.97 o 
   2   7   8       49.59       49.87      1.52 o 
   3   7   8       32.38       34.69      2.62 o 
   4   7   8        0.86       -0.62      0.62 o 
   5   7   8        0.04        0.44      0.75 o 
  -5   8   8        0.15       -0.16      1.09 o 
  -4   8   8        4.36        3.94      1.18 o 
  -3   8   8        0.92        1.82      0.89 o 
  -2   8   8        5.31        5.76      0.67 o 
  -1   8   8        0.00        0.72      0.43 o 
   0   8   8        0.20       -0.34      0.38 o 
   1   8   8        4.03        4.48      0.49 o 
   2   8   8        0.21        0.05      0.54 o 
   3   8   8        1.55        1.12      0.65 o 
   4   8   8        2.45        1.98      0.76 o 
   5   8   8        1.20        0.92      0.81 o 
  -5   9   8        0.09       -0.12      1.13 o 
  -4   9   8        0.24        0.11      1.06 o 
  -3   9   8        0.03        0.29      0.66 o 
  -2   9   8        0.18        0.49      0.54 o 
  -1   9   8        0.14        0.38      0.44 o 
   0   9   8       16.67       17.07      0.85 o 
   1   9   8        2.48        1.99      0.71 o 
   2   9   8        0.02        1.31      0.71 o 
   3   9   8        3.42        6.64      1.00 o 
   4   9   8        3.27        2.98      0.81 o 
   5   9   8        2.55        3.21      0.96 o 
  -4  10   8        0.00        0.77      0.81 o 
  -3  10   8        0.00        0.15      0.73 o 
  -2  10   8        0.43       -0.28      0.61 o 
  -1  10   8       11.49       12.61      0.89 o 
   0  10   8        0.02       -0.20      0.43 o 
   1  10   8        3.92        3.52      0.80 o 
   2  10   8        0.63        0.28      0.70 o 
   3  10   8        0.60        0.43      0.78 o 
   4  10   8        0.03        0.36      0.85 o 
  -3  11   8        0.95        1.39      0.85 o 
  -2  11   8        0.12        0.21      0.73 o 
  -1  11   8        0.69        1.51      0.92 o 
   0  11   8        7.34        9.35      0.82 o 
   1  11   8        0.01        0.32      0.76 o 
   2  11   8        0.06       -0.60      1.62 o 
   3  11   8        0.88        1.69      0.97 o 
  -2  12   8        0.07       -0.57      0.95 o 
  -1  12   8        0.01        0.89      1.23 o 
   0  12   8        0.73        1.48      1.45 o 
   1  12   8        0.16        0.39      0.74 o 
   2  12   8        0.26        1.08      0.82 o 
  -7   1   9        0.17        2.32      1.13 o 
  -6   1   9        0.88       -0.22      0.65 o 
  -5   1   9        0.01        0.10      0.63 o 
  -4   1   9        5.53        5.84      0.57 o 
  -3   1   9       30.65       33.56      0.93 o 
  -2   1   9      142.99      152.25      1.97 o 
  -1   1   9      123.51      124.86      1.70 o 
   0   1   9       13.66       13.97      0.62 o 
   1   1   9        5.14       11.87      0.44 o 
   2   1   9       33.69       35.95      1.03 o 
   3   1   9       10.45        9.75      0.79 o 
   4   1   9       54.20       52.38      1.87 o 
   5   1   9       10.61       11.40      1.19 o 
   6   1   9        2.74        4.27      1.44 o 
  -7   2   9        0.00       -1.02      1.02 o 
  -6   2   9        0.04       -0.51      0.70 o 
  -5   2   9       11.80       11.96      0.93 o 
  -4   2   9        0.24        0.74      0.50 o 
  -3   2   9        2.07        1.64      0.58 o 
  -2   2   9      234.54      242.31      2.85 o 
  -1   2   9        0.76        1.62      0.24 o 
   0   2   9        1.05        1.71      0.29 o 
   1   2   9       82.40       87.82      2.01 o 
   2   2   9       91.94       97.64      5.56 o 
   3   2   9      335.69      293.26      6.70 o 
   4   2   9        1.91        1.61      0.70 o 
   5   2   9        1.60        1.11      0.76 o 
   6   2   9        4.70        5.97      1.47 o 
  -7   3   9        0.20        1.34      1.14 o 
  -6   3   9        0.30        1.05      1.02 o 
  -5   3   9       23.87       27.01      1.37 o 
  -4   3   9       17.20       17.93      1.03 o 
  -3   3   9      235.37      245.21      4.53 o 
  -2   3   9        0.36       -0.09      0.23 o 
  -1   3   9       21.36       24.63      0.64 o 
   0   3   9      400.89      442.46      6.01 o 
   1   3   9      143.12      140.02      2.01 o 
   2   3   9        2.05        1.60      0.39 o 
   3   3   9       72.51       66.89      2.07 o 
   4   3   9       55.34       47.82      2.22 o 
   5   3   9        0.50       -0.84      1.00 o 
   6   3   9        0.43        0.62      0.89 o 
  -6   4   9        2.05        1.28      0.84 o 
  -5   4   9        3.94        3.55      0.71 o 
  -4   4   9        0.01       -0.47      0.47 o 
  -3   4   9       52.80       54.53      1.50 o 
  -2   4   9       29.34       36.49      0.74 o 
  -1   4   9        6.74        8.80      0.47 o 
   0   4   9       59.03       50.38      0.91 o 
   1   4   9      196.61      214.18      4.44 o 
   2   4   9       31.90       30.95      0.90 o 
   3   4   9       11.97       11.33      1.06 o 
   4   4   9       15.32       15.45      1.32 o 
   5   4   9        0.54        0.07      0.86 o 
   6   4   9        3.25        2.68      0.90 o 
  -6   5   9        0.05        0.09      1.16 o 
  -5   5   9        0.00       -0.01      0.68 o 
  -4   5   9        0.60        1.07      0.57 o 
  -3   5   9       57.46       55.42      1.10 o 
  -2   5   9        1.02        1.28      0.37 o 
  -1   5   9        0.09        0.66      0.32 o 
   0   5   9        9.07       11.02      0.77 o 
   1   5   9       72.87       79.45      2.36 o 
   2   5   9       66.08       61.18      1.43 o 
   3   5   9       22.91       27.79      1.50 o 
   4   5   9        7.47        6.46      0.88 o 
   5   5   9        0.21        0.14      0.79 o 
   6   5   9        2.02        0.02      1.21 o 
  -6   6   9        0.02       -0.27      0.99 o 
  -5   6   9        2.03        1.08      0.78 o 
  -4   6   9        9.31        7.35      0.81 o 
  -3   6   9        0.81        1.34      0.48 o 
  -2   6   9        2.72        1.39      0.42 o 
  -1   6   9        2.83        2.40      0.31 o 
   0   6   9        3.62        4.21      0.42 o 
   1   6   9       32.53       32.87      0.81 o 
   2   6   9       39.83       39.41      1.09 o 
   3   6   9       20.38       17.15      1.12 o 
   4   6   9        9.46        9.73      1.03 o 
   5   6   9        0.29       -0.31      0.70 o 
   6   6   9        0.11        0.52      0.83 o 
  -6   7   9        0.01        0.73      0.88 o 
  -5   7   9        0.00       -0.71      0.71 o 
  -4   7   9        8.34        8.42      1.32 o 
  -3   7   9        0.76        0.50      0.78 o 
  -2   7   9        0.31        0.21      0.46 o 
  -1   7   9       99.37       88.90      1.61 o 
   0   7   9        5.37        4.07      0.54 o 
   1   7   9       65.58       70.11      1.39 o 
   2   7   9        2.77        2.84      0.44 o 
   3   7   9        6.26        5.43      0.77 o 
   4   7   9        0.34        1.20      0.73 o 
   5   7   9        0.12        0.24      0.80 o 
  -5   8   9        0.01        0.83      0.90 o 
  -4   8   9        4.38        2.34      1.07 o 
  -3   8   9        2.99        2.28      0.73 o 
  -2   8   9        0.37        1.21      0.48 o 
  -1   8   9        0.30        0.48      0.39 o 
   0   8   9       10.93       10.62      0.62 o 
   1   8   9       63.72       67.89      1.37 o 
   2   8   9        1.01        0.36      0.57 o 
   3   8   9        4.26        4.31      1.46 o 
   4   8   9        1.44        0.53      0.84 o 
   5   8   9        3.67        5.68      1.01 o 
  -5   9   9        2.00        0.59      0.95 o 
  -4   9   9        8.60        9.32      1.07 o 
  -3   9   9        2.29        2.97      0.77 o 
  -2   9   9        0.04       -0.05      0.46 o 
  -1   9   9        0.19        0.12      0.49 o 
   0   9   9        2.14        2.23      0.46 o 
   1   9   9       16.16       15.79      1.11 o 
   2   9   9        9.78       12.22      1.15 o 
   3   9   9        1.73        2.16      0.91 o 
   4   9   9        3.07        2.88      0.82 o 
  -4  10   9        0.14       -0.66      0.78 o 
  -3  10   9        0.07        0.07      0.78 o 
  -2  10   9        1.00        0.12      0.58 o 
  -1  10   9        0.28        0.07      0.56 o 
   0  10   9        1.27        1.13      0.47 o 
   1  10   9        0.02        0.49      0.64 o 
   2  10   9        0.04       -0.50      0.77 o 
   3  10   9        0.96        1.15      0.80 o 
   4  10   9        0.15        0.67      0.91 o 
  -3  11   9        0.03       -0.59      0.77 o 
  -2  11   9        0.02       -0.73      0.87 o 
  -1  11   9        5.66        7.58      0.93 o 
   0  11   9        0.01        0.14      0.57 o 
   1  11   9        0.05       -0.47      0.87 o 
   2  11   9        0.27       -0.36      0.97 o 
   3  11   9        0.11       -0.19      0.82 o 
  -2  12   9        1.48        1.60      0.87 o 
  -1  12   9        0.04       -0.08      0.76 o 
   0  12   9        3.01        2.68      3.03 o 
   1  12   9        0.01       -0.61      0.73 o 
   2  12   9        1.26        1.64      0.86 o 
  -7   0  10        0.00        0.18      0.94 o 
  -6   0  10        0.02       -0.71      0.83 o 
  -5   0  10        2.79        0.73      0.84 o 
  -4   0  10        0.35       -0.64      0.82 o 
  -3   0  10       21.14       19.57      0.93 o 
  -2   0  10       17.07       15.09      0.72 o 
  -1   0  10      256.41      266.99      4.33 o 
   0   0  10      220.24      248.87      5.26 o 
   1   0  10      138.51      123.65      3.92 o 
   2   0  10        2.75        2.07      0.58 o 
   3   0  10        1.78        2.54      0.82 o 
   4   0  10        0.92        2.25      0.84 o 
   5   0  10        2.40        1.18      1.45 o 
   6   0  10        0.00        1.77      1.77 o 
  -7   1  10        0.00        0.98      0.86 o 
  -6   1  10        0.72        2.51      0.86 o 
  -5   1  10        0.65       -0.54      0.62 o 
  -4   1  10       10.39       12.27      1.19 o 
  -3   1  10        0.03        0.95      0.59 o 
  -2   1  10        8.67        8.44      0.35 o 
  -1   1  10        1.32        0.26      0.24 o 
   0   1  10       25.98       21.21      0.64 o 
   1   1  10      130.01      134.30      2.32 o 
   2   1  10        3.68        4.58      0.58 o 
   3   1  10      104.75      102.05      2.44 o 
   4   1  10        4.81        5.41      0.90 o 
   5   1  10        0.01       -0.80      0.92 o 
   6   1  10        0.07        0.82      1.20 o 
  -7   2  10        0.12        0.37      1.06 o 
  -6   2  10        0.30       -0.65      0.72 o 
  -5   2  10        1.07        1.71      0.76 o 
  -4   2  10       15.27       16.22      0.95 o 
  -3   2  10       13.20       12.89      1.05 o 
  -2   2  10        4.23        3.59      0.34 o 
  -1   2  10       42.66       47.30      0.75 o 
   0   2  10       74.69       78.34      1.32 o 
   1   2  10       39.36       47.58      1.18 o 
   2   2  10      124.75      116.24      2.66 o 
   3   2  10       77.43       64.69      2.00 o 
   4   2  10       28.61       27.88      1.66 o 
   5   2  10        0.16        0.22      0.72 o 
   6   2  10        1.46        3.10      1.35 o 
  -6   3  10        0.15        1.73      1.11 o 
  -5   3  10        3.36        2.33      0.67 o 
  -4   3  10        2.99        2.45      0.59 o 
  -3   3  10        3.67        2.82      0.56 o 
  -2   3  10       19.08       16.12      0.53 o 
  -1   3  10       10.70        9.53      0.46 o 
   0   3  10        4.19        7.55      0.50 o 
   1   3  10       39.62       42.59      1.06 o 
   2   3  10        0.80        0.53      0.31 o 
   3   3  10       91.57       96.22      2.58 o 
   4   3  10        3.34        5.38      1.06 o 
   5   3  10        2.19        1.49      0.90 o 
   6   3  10        1.79        2.50      1.35 o 
  -6   4  10        2.71        4.90      1.36 o 
  -5   4  10        3.76        5.00      0.85 o 
  -4   4  10        5.94        3.66      0.68 o 
  -3   4  10        0.14        1.08      0.54 o 
  -2   4  10        4.53        4.21      0.37 o 
  -1   4  10        0.48        0.38      0.29 o 
   0   4  10       32.35       31.75      0.85 o 
   1   4  10      212.16      183.01      9.47 o 
   2   4  10       53.57       46.78      0.97 o 
   3   4  10       14.58       12.57      1.13 o 
   4   4  10        9.74        9.26      1.10 o 
   5   4  10        3.98        3.60      1.04 o 
   6   4  10        1.21        0.05      0.80 o 
  -6   5  10        0.40       -0.48      0.79 o 
  -5   5  10        0.24        0.75      1.19 o 
  -4   5  10        0.00        0.80      0.58 o 
  -3   5  10        0.49        0.62      0.39 o 
  -2   5  10       28.38       27.63      0.82 o 
  -1   5  10       11.34       10.19      0.67 o 
   0   5  10       39.15       37.29      1.39 o 
   1   5  10      132.00      129.95      2.54 o 
   2   5  10        0.89        0.26      0.59 o 
   3   5  10        0.20       -0.28      0.63 o 
   4   5  10        0.17        0.21      0.63 o 
   5   5  10        0.11        0.25      0.81 o 
   6   5  10        0.09       -0.27      0.81 o 
  -6   6  10        0.43       -0.18      0.81 o 
  -5   6  10        0.04        0.85      0.81 o 
  -4   6  10        0.00        0.00      0.58 o 
  -3   6  10       13.08       12.12      0.74 o 
  -2   6  10        3.66        3.98      0.47 o 
  -1   6  10       14.09       14.71      0.65 o 
   0   6  10        5.18        5.22      0.43 o 
   1   6  10        4.39        4.99      0.43 o 
   2   6  10       10.73       10.74      0.74 o 
   3   6  10        0.00        0.21      0.76 o 
   4   6  10        0.64        0.78      0.66 o 
   5   6  10        0.69        0.92      0.78 o 
  -6   7  10        0.00        0.67      1.12 o 
  -5   7  10        0.11        0.64      0.82 o 
  -4   7  10        0.56        0.51      0.77 o 
  -3   7  10        0.00        0.38      0.47 o 
  -2   7  10        4.15        4.17      0.51 o 
  -1   7  10       16.65       17.10      0.96 o 
   0   7  10        2.60        2.41      0.50 o 
   1   7  10       23.86       24.18      0.94 o 
   2   7  10        0.01       -0.35      0.35 o 
   3   7  10        4.06        3.61      0.72 o 
   4   7  10        2.16        1.37      0.72 o 
   5   7  10        2.25        3.18      0.89 o 
  -5   8  10        0.78       -0.74      0.82 o 
  -4   8  10        0.51        0.83      0.80 o 
  -3   8  10        0.00        0.95      1.05 o 
  -2   8  10        2.88        1.68      0.46 o 
  -1   8  10        2.53        1.44      0.43 o 
   0   8  10        0.19        0.11      0.39 o 
   1   8  10        0.58        0.88      0.46 o 
   2   8  10       33.51       32.01      1.40 o 
   3   8  10       12.05       11.40      1.04 o 
   4   8  10        1.21        1.78      0.78 o 
   5   8  10        0.01        0.45      0.84 o 
  -5   9  10        2.13        2.94      1.07 o 
  -4   9  10        2.52        3.07      1.07 o 
  -3   9  10        1.02        1.26      0.65 o 
  -2   9  10        1.98        2.50      0.55 o 
  -1   9  10        0.86        0.38      0.52 o 
   0   9  10        0.36        0.41      0.43 o 
   1   9  10        1.19        0.71      0.68 o 
   2   9  10        1.67        1.91      0.74 o 
   3   9  10        2.06        1.26      0.71 o 
   4   9  10        1.11        0.89      0.78 o 
  -4  10  10        0.12        0.83      0.76 o 
  -3  10  10        0.01       -0.14      0.65 o 
  -2  10  10        1.26        0.64      0.73 o 
  -1  10  10        2.89        3.08      0.67 o 
   0  10  10        0.30       -0.44      0.44 o 
   1  10  10        1.00        1.58      0.71 o 
   2  10  10        0.87        1.91      1.88 o 
   3  10  10        0.05        0.29      0.79 o 
   4  10  10        0.16       -0.32      0.90 o 
  -3  11  10        0.07        0.98      0.73 o 
  -2  11  10        0.00       -0.92      0.92 o 
  -1  11  10        2.71        3.02      0.81 o 
   0  11  10        0.09        0.09      0.57 o 
   1  11  10        0.95        1.15      0.74 o 
   2  11  10        0.01        0.33      1.04 o 
   3  11  10        0.38        0.24      1.30 o 
  -2  12  10        0.22        0.44      0.84 o 
  -1  12  10        0.01        0.98      0.80 o 
   0  12  10        0.40       -0.92      0.92 o 
   1  12  10        0.01       -0.74      0.74 o 
  -7   1  11        0.37        0.81      0.85 o 
  -6   1  11        0.04       -0.15      1.02 o 
  -5   1  11        2.07       -0.04      0.66 o 
  -4   1  11        3.44        5.99      1.64 o 
  -3   1  11       21.92       29.14      1.41 o 
  -2   1  11      157.64      180.35      2.65 o 
  -1   1  11        8.54        8.59      0.60 o 
   0   1  11      209.30      217.02      2.92 o 
   1   1  11        0.19        1.13      0.40 o 
   2   1  11      165.02      158.07      1.99 o 
   3   1  11       87.55       78.19      2.01 o 
   4   1  11        5.25        4.99      0.88 o 
   5   1  11        0.00        0.29      1.01 o 
   6   1  11        4.30        4.79      1.49 o 
  -6   2  11        2.43        3.04      0.94 o 
  -5   2  11        4.00        4.23      0.94 o 
  -4   2  11        0.76        0.85      0.67 o 
  -3   2  11        0.01        0.36      0.43 o 
  -2   2  11        5.84        4.61      0.37 o 
  -1   2  11       54.52       53.30      0.88 o 
   0   2  11        0.17        0.17      0.40 o 
   1   2  11      450.53      453.82      6.52 o 
   2   2  11        0.15        1.30      0.29 o 
   3   2  11       88.15       77.91      2.26 o 
   4   2  11        2.93        2.20      0.78 o 
   5   2  11        0.10        0.04      0.76 o 
   6   2  11        0.07        0.57      1.22 o 
  -6   3  11        0.00        0.77      0.95 o 
  -5   3  11        3.15        2.36      0.69 o 
  -4   3  11        0.27       -0.28      0.49 o 
  -3   3  11        0.44        0.31      0.48 o 
  -2   3  11        7.34        7.72      0.42 o 
  -1   3  11        8.35        8.46      0.50 o 
   0   3  11       57.86       50.16      1.86 o 
   1   3  11        0.01        0.30      0.31 o 
   2   3  11       12.15       11.74      0.49 o 
   3   3  11        6.13        7.54      0.95 o 
   4   3  11       14.89       11.31      1.20 o 
   5   3  11        3.01        4.27      1.66 o 
   6   3  11        0.95        1.20      1.32 o 
  -6   4  11        0.17        0.72      1.09 o 
  -5   4  11        1.36        1.88      0.87 o 
  -4   4  11        2.70        1.75      0.74 o 
  -3   4  11        3.55        4.49      0.54 o 
  -2   4  11       37.75       37.51      0.87 o 
  -1   4  11       21.46       21.56      0.67 o 
   0   4  11        3.23        3.85      0.45 o 
   1   4  11       72.26       71.95      1.70 o 
   2   4  11        6.52        6.15      0.44 o 
   3   4  11       90.10       88.80      2.85 o 
   4   4  11        0.00       -0.95      1.01 o 
   5   4  11        3.36        2.72      1.04 o 
   6   4  11        0.03        0.25      0.83 o 
  -6   5  11        0.22        0.31      0.84 o 
  -5   5  11        0.23       -0.19      0.68 o 
  -4   5  11       15.06       12.88      0.99 o 
  -3   5  11       34.13       35.29      1.04 o 
  -2   5  11       21.40       20.27      0.76 o 
  -1   5  11       36.23       34.04      0.70 o 
   0   5  11       65.72       71.73      1.21 o 
   1   5  11      200.33      221.67      2.82 o 
   2   5  11       16.35       15.53      0.62 o 
   3   5  11       37.01       38.78      1.78 o 
   4   5  11        0.01        0.59      0.77 o 
   5   5  11        0.63        0.90      0.80 o 
   6   5  11        0.02       -0.35      0.82 o 
  -6   6  11        0.02        0.36      0.86 o 
  -5   6  11        0.05       -0.50      0.98 o 
  -4   6  11        0.92        0.37      0.82 o 
  -3   6  11       16.93       16.10      0.85 o 
  -2   6  11        6.45        5.73      0.52 o 
  -1   6  11       20.78       19.67      0.75 o 
   0   6  11       26.28       24.31      0.83 o 
   1   6  11       44.03       47.54      1.01 o 
   2   6  11       41.29       41.92      1.21 o 
   3   6  11       11.06        9.72      1.25 o 
   4   6  11        0.05       -0.39      0.63 o 
   5   6  11        0.05        0.35      0.84 o 
  -5   7  11        1.71        1.37      0.87 o 
  -4   7  11        3.14        0.08      0.79 o 
  -3   7  11        4.56        3.43      0.60 o 
  -2   7  11        1.46        1.61      0.47 o 
  -1   7  11        5.01        4.77      0.50 o 
   0   7  11       12.09       10.35      0.74 o 
   1   7  11        7.95        8.55      0.85 o 
   2   7  11        0.19        0.50      0.40 o 
   3   7  11        0.08       -0.39      0.59 o 
   4   7  11        0.48       -0.09      0.80 o 
   5   7  11        1.10       -0.09      0.84 o 
  -5   8  11        0.22        0.36      1.43 o 
  -4   8  11        2.20        1.54      0.90 o 
  -3   8  11        0.01        0.49      0.54 o 
  -2   8  11        0.60       -0.20      0.42 o 
  -1   8  11        2.08        1.92      0.45 o 
   0   8  11       11.04       11.69      0.66 o 
   1   8  11        0.43        0.38      0.77 o 
   2   8  11        1.20        0.90      0.44 o 
   3   8  11        2.08        0.59      0.68 o 
   4   8  11        0.00       -0.31      0.70 o 
   5   8  11        2.56        2.07      1.07 o 
  -4   9  11        0.02       -0.67      0.67 o 
  -3   9  11        2.12        1.70      0.69 o 
  -2   9  11        1.98        1.32      0.50 o 
  -1   9  11        0.82        0.54      0.52 o 
   0   9  11        1.75        0.64      0.61 o 
   1   9  11        0.07        0.53      0.65 o 
   2   9  11        0.57       -0.72      0.86 o 
   3   9  11        1.07        0.80      0.70 o 
   4   9  11        1.11        0.80      0.80 o 
  -4  10  11        0.01        0.53      0.74 o 
  -3  10  11        0.72        0.96      0.70 o 
  -2  10  11        2.26        2.62      0.79 o 
  -1  10  11        0.57        1.21      0.64 o 
   0  10  11        0.08       -0.03      0.46 o 
   1  10  11        3.35        4.23      0.90 o 
   2  10  11        4.73        4.70      2.75 o 
   3  10  11        1.09        0.66      0.83 o 
  -3  11  11        0.16        0.35      0.99 o 
  -2  11  11        0.18        0.19      0.77 o 
  -1  11  11        3.46        3.96      0.77 o 
   0  11  11        3.74        4.31      0.73 o 
   1  11  11        3.25        3.47      0.88 o 
   2  11  11        0.14        0.56      1.46 o 
  -1  12  11        4.52        5.13      0.95 o 
   0  12  11        0.11       -0.17      0.80 o 
   1  12  11        0.19       -0.29      1.10 o 
  -6   0  12        0.05       -0.14      1.28 o 
  -5   0  12        9.29       11.49      2.11 o 
  -4   0  12        0.47        0.24      1.21 o 
  -3   0  12       60.91       59.89      3.18 o 
  -2   0  12        1.42        1.64      0.44 o 
  -1   0  12       11.16       12.73      1.19 o 
   0   0  12      320.38      338.88      5.53 o 
   1   0  12       30.49       33.57      1.53 o 
   2   0  12       17.52       20.72      1.42 o 
   3   0  12        6.11        6.78      1.35 o 
   4   0  12       55.46       53.02      3.78 o 
   5   0  12       15.01       12.85      2.48 o 
   6   0  12       11.91       10.75      2.63 o 
  -6   1  12        1.93        1.11      0.86 o 
  -5   1  12        0.68        0.72      0.76 o 
  -4   1  12        1.73        1.97      0.77 o 
  -3   1  12       40.70       44.10      1.25 o 
  -2   1  12        0.02        0.29      0.32 o 
  -1   1  12        0.61        0.10      0.25 o 
   0   1  12       27.36       26.71      0.77 o 
   1   1  12      205.60      203.58      3.33 o 
   2   1  12      143.44      131.48      1.77 o 
   3   1  12       67.96       58.23      1.58 o 
   4   1  12        7.60        9.24      1.09 o 
   5   1  12        1.64        2.79      2.08 o 
   6   1  12        2.77        4.91      1.53 o 
  -6   2  12        1.41        1.27      0.89 o 
  -5   2  12        3.73        3.99      0.92 o 
  -4   2  12        9.58       10.30      0.84 o 
  -3   2  12        0.17        0.72      0.46 o 
  -2   2  12        1.67        2.06      0.44 o 
  -1   2  12       42.06       42.71      0.85 o 
   0   2  12       39.28       42.96      0.99 o 
   1   2  12        3.89        3.75      0.51 o 
   2   2  12       21.41       17.52      0.55 o 
   3   2  12        1.19        3.74      0.93 o 
   4   2  12        2.82        1.03      0.69 o 
   5   2  12        3.62        2.91      0.97 o 
   6   2  12        1.82       -0.06      1.71 o 
  -6   3  12        0.55       -0.06      0.82 o 
  -5   3  12        1.13        1.10      0.79 o 
  -4   3  12        6.90        8.26      0.80 o 
  -3   3  12       46.13       49.82      1.67 o 
  -2   3  12        0.12       -0.28      0.28 o 
  -1   3  12        3.89        3.41      0.41 o 
   0   3  12      117.66      127.08      2.18 o 
   1   3  12       28.73       29.10      0.84 o 
   2   3  12      279.25      258.68      3.41 o 
   3   3  12        5.57        4.11      1.33 o 
   4   3  12        0.29        0.98      0.83 o 
   5   3  12        3.25        3.86      1.04 o 
   6   3  12        0.04       -1.38      1.38 o 
  -6   4  12        0.30        1.95      1.10 o 
  -5   4  12        0.05        0.21      0.63 o 
  -4   4  12       21.20       20.03      1.15 o 
  -3   4  12        0.98        0.29      0.39 o 
  -2   4  12        0.35        0.40      0.32 o 
  -1   4  12        5.41        4.68      0.42 o 
   0   4  12      187.66      196.39      2.71 o 
   1   4  12       72.27       72.30      1.37 o 
   2   4  12      113.18      117.04      1.84 o 
   3   4  12       31.68       34.37      1.73 o 
   4   4  12        0.59       -0.15      0.72 o 
   5   4  12        0.34        0.16      0.88 o 
   6   4  12        0.04       -0.27      0.99 o 
  -6   5  12        0.30       -0.09      1.04 o 
  -5   5  12        0.00       -0.51      0.61 o 
  -4   5  12        2.26        2.09      0.72 o 
  -3   5  12        1.65        1.62      0.44 o 
  -2   5  12        7.28        7.75      0.60 o 
  -1   5  12       16.08       17.88      0.71 o 
   0   5  12        0.23       -0.35      0.35 o 
   1   5  12       69.79       66.75      1.22 o 
   2   5  12        0.82        0.77      0.34 o 
   3   5  12       59.30       52.25      1.99 o 
   4   5  12        3.07        1.64      0.85 o 
   5   5  12        5.33        5.75      1.03 o 
  -6   6  12        0.02        0.25      0.83 o 
  -5   6  12        0.59        1.71      0.86 o 
  -4   6  12        1.56        0.47      0.65 o 
  -3   6  12        0.01        0.73      0.49 o 
  -2   6  12       33.71       31.44      0.93 o 
  -1   6  12        1.58        3.10      0.45 o 
   0   6  12        9.69        9.13      0.61 o 
   1   6  12        1.64        1.59      0.38 o 
   2   6  12        5.33        6.70      0.56 o 
   3   6  12        6.27        6.15      0.81 o 
   4   6  12        1.98        1.39      0.76 o 
   5   6  12        5.28        7.47      1.10 o 
  -5   7  12        3.70        5.64      1.09 o 
  -4   7  12        5.04        5.23      1.32 o 
  -3   7  12        0.14       -0.27      0.52 o 
  -2   7  12        0.84        0.14      0.42 o 
  -1   7  12        3.83        3.27      0.50 o 
   0   7  12       22.26       22.67      1.00 o 
   1   7  12        0.67       -0.15      0.52 o 
   2   7  12       14.10       14.54      0.78 o 
   3   7  12        2.51        1.89      0.70 o 
   4   7  12        3.53        3.60      0.87 o 
   5   7  12        0.00        1.09      0.84 o 
  -5   8  12        2.45        2.42      1.03 o 
  -4   8  12        0.01        0.02      0.84 o 
  -3   8  12        0.66        0.55      0.54 o 
  -2   8  12        0.48        0.04      0.43 o 
  -1   8  12        0.43        0.69      0.52 o 
   0   8  12       11.30       11.93      0.68 o 
   1   8  12       20.13       18.91      1.59 o 
   2   8  12        0.09        0.08      0.43 o 
   3   8  12        1.42        1.33      0.71 o 
   4   8  12        0.28       -0.33      0.73 o 
  -4   9  12        0.25        0.67      0.72 o 
  -3   9  12        0.68        0.61      0.66 o 
  -2   9  12        0.32        0.25      0.48 o 
  -1   9  12        0.37       -0.33      0.54 o 
   0   9  12        2.74        1.94      0.50 o 
   1   9  12        0.23        0.33      0.67 o 
   2   9  12        0.87        1.84      1.04 o 
   3   9  12        0.01       -0.65      0.65 o 
   4   9  12        1.46        1.08      0.85 o 
  -3  10  12        0.19        0.64      0.69 o 
  -2  10  12        5.32        7.96      1.55 o 
  -1  10  12        3.59        2.55      0.66 o 
   0  10  12        0.72        0.07      0.56 o 
   1  10  12        2.39        3.04      0.86 o 
   2  10  12        1.18        1.11      1.06 o 
   3  10  12        0.53        1.19      1.83 o 
  -2  11  12        0.74        1.59      0.81 o 
  -1  11  12        4.84        7.21      0.87 o 
   0  11  12        0.18        0.40      0.64 o 
   1  11  12        0.83        0.83      1.09 o 
   2  11  12        0.50       -0.87      1.41 o 
  -1  12  12        1.63        2.77      1.56 o 
   0  12  12        0.48        0.65      0.81 o 
  -6   1  13        0.35        1.63      0.88 o 
  -5   1  13        2.88        4.27      1.34 o 
  -4   1  13        8.16       10.77      1.06 o 
  -3   1  13        0.61       -0.05      0.70 o 
  -2   1  13       19.38       19.74      0.74 o 
  -1   1  13        4.57        4.78      0.39 o 
   0   1  13      185.83      192.62      2.75 o 
   1   1  13      328.86      310.44      4.77 o 
   2   1  13       11.11       12.39      0.50 o 
   3   1  13        5.31        2.66      1.32 o 
   4   1  13        0.20        0.69      0.72 o 
   5   1  13        0.45        0.05      1.63 o 
   6   1  13        5.42        6.64      2.16 o 
  -6   2  13        1.57        1.66      0.86 o 
  -5   2  13        0.18        0.32      0.75 o 
  -4   2  13       22.72       22.63      1.41 o 
  -3   2  13        3.63        3.24      0.58 o 
  -2   2  13        4.70        4.69      0.75 o 
  -1   2  13       61.06       62.04      1.17 o 
   0   2  13       13.03       14.72      0.68 o 
   1   2  13       18.25       18.09      1.29 o 
   2   2  13       57.99       57.95      1.03 o 
   3   2  13      132.18      105.05      2.82 o 
   4   2  13        5.79        5.33      0.96 o 
   5   2  13        0.85        1.16      1.18 o 
   6   2  13        3.26        3.85      1.55 o 
  -6   3  13        0.59        0.34      0.87 o 
  -5   3  13        0.82        0.27      0.79 o 
  -4   3  13        0.46        1.11      0.58 o 
  -3   3  13       13.09       13.36      0.63 o 
  -2   3  13        0.07       -0.14      0.30 o 
  -1   3  13       17.80       21.19      0.83 o 
   0   3  13      325.64      333.33      4.25 o 
   1   3  13       96.04       90.82      1.62 o 
   2   3  13      283.82      247.75      3.33 o 
   3   3  13        7.36        5.47      0.91 o 
   4   3  13        0.49        0.29      0.74 o 
   5   3  13        0.97       -0.80      0.85 o 
   6   3  13        0.06       -0.74      1.25 o 
  -6   4  13        0.01        0.33      1.33 o 
  -5   4  13        1.20        2.26      0.85 o 
  -4   4  13        0.73        1.88      0.67 o 
  -3   4  13       10.57        9.53      0.58 o 
  -2   4  13        1.25        0.34      0.34 o 
  -1   4  13       51.14       49.64      1.14 o 
   0   4  13       62.28       70.45      1.40 o 
   1   4  13       38.48       36.18      0.87 o 
   2   4  13       23.55       24.03      1.28 o 
   3   4  13        1.46        2.21      0.80 o 
   4   4  13        0.87        1.47      0.82 o 
   5   4  13        1.91        1.16      1.15 o 
  -6   5  13        0.16       -0.96      0.96 o 
  -5   5  13        0.17        0.76      0.68 o 
  -4   5  13        0.84        1.71      0.67 o 
  -3   5  13        0.08        0.79      0.48 o 
  -2   5  13        0.70        1.03      0.41 o 
  -1   5  13       19.50       20.04      0.86 o 
   0   5  13        3.58        2.54      0.45 o 
   1   5  13       36.41       37.91      0.92 o 
   2   5  13        4.55        3.12      0.49 o 
   3   5  13        1.00        1.61      0.75 o 
   4   5  13        2.51        2.04      0.88 o 
   5   5  13        0.04       -0.03      0.76 o 
  -5   6  13        0.88        2.08      0.93 o 
  -4   6  13        0.01        0.09      0.63 o 
  -3   6  13        0.43        0.31      0.49 o 
  -2   6  13       13.20       12.45      0.69 o 
  -1   6  13        6.83        6.22      0.54 o 
   0   6  13       22.73       21.35      0.97 o 
   1   6  13        0.65        0.60      0.43 o 
   2   6  13        8.72       11.09      0.57 o 
   3   6  13        0.00        0.17      0.69 o 
   4   6  13        0.17        0.34      0.75 o 
   5   6  13        0.33        0.56      0.81 o 
  -5   7  13        0.00        0.21      0.88 o 
  -4   7  13        0.09        1.00      0.70 o 
  -3   7  13        0.61       -0.24      0.50 o 
  -2   7  13        3.74        3.29      0.51 o 
  -1   7  13        8.71        9.44      0.62 o 
   0   7  13        0.00        0.15      0.49 o 
   1   7  13       13.48       14.38      0.82 o 
   2   7  13        6.00        5.16      0.56 o 
   3   7  13        0.00       -0.02      0.62 o 
   4   7  13        7.15        7.88      1.05 o 
   5   7  13        0.91        1.41      0.92 o 
  -5   8  13        1.07        2.72      1.03 o 
  -4   8  13        0.30        0.44      0.87 o 
  -3   8  13        2.25        2.46      0.64 o 
  -2   8  13        1.25        0.78      0.48 o 
  -1   8  13        2.58        1.22      0.57 o 
   0   8  13        4.00        3.07      0.51 o 
   1   8  13        6.51        6.14      0.85 o 
   2   8  13        0.27        0.42      0.53 o 
   3   8  13        0.37        0.87      0.71 o 
   4   8  13        6.80        7.55      1.07 o 
  -4   9  13        0.19        0.12      0.91 o 
  -3   9  13        0.46       -0.08      0.66 o 
  -2   9  13        1.02        0.80      0.52 o 
  -1   9  13        0.55        0.17      0.58 o 
   0   9  13        9.55       11.02      0.72 o 
   1   9  13       16.09       17.01      1.48 o 
   2   9  13        0.93        1.25      1.01 o 
   3   9  13        0.01       -0.29      1.02 o 
  -3  10  13        0.00        0.51      0.72 o 
  -2  10  13        3.71        3.70      0.77 o 
  -1  10  13        0.67        0.41      0.62 o 
   0  10  13        4.88        5.66      0.75 o 
   1  10  13        0.30        0.69      0.58 o 
   2  10  13        0.60        1.16      1.19 o 
   3  10  13        1.65        0.66      1.49 o 
  -2  11  13        0.33        0.91      0.81 o 
  -1  11  13        1.38        0.88      0.72 o 
   0  11  13        0.12        0.22      0.75 o 
   1  11  13        0.08       -0.54      0.75 o 
   2  11  13        0.00        0.32      1.11 o 
  -6   0  14        0.32       -0.28      1.51 o 
  -5   0  14       13.50       19.94      2.62 o 
  -4   0  14       12.42       14.61      2.10 o 
  -3   0  14        5.75        4.75      1.41 o 
  -2   0  14       14.18       11.19      0.94 o 
  -1   0  14        2.55        2.31      0.50 o 
   0   0  14        3.76        1.71      0.53 o 
   1   0  14      136.92      131.91      3.53 o 
   2   0  14       59.60       50.68      1.38 o 
   3   0  14        0.00        0.31      0.69 o 
   4   0  14        0.39        1.39      1.64 o 
   5   0  14        6.55        1.57      1.85 o 
   6   0  14        0.07        0.47      1.81 o 
  -6   1  14        0.03        0.16      1.04 o 
  -5   1  14        0.70       -0.55      1.53 o 
  -4   1  14        4.14        5.93      1.17 o 
  -3   1  14        0.38        1.01      0.69 o 
  -2   1  14        4.32        3.75      0.44 o 
  -1   1  14       30.14       36.78      0.83 o 
   0   1  14        0.18        0.57      0.38 o 
   1   1  14        0.55        1.26      0.50 o 
   2   1  14        0.00       -0.21      0.46 o 
   3   1  14        0.87        0.91      0.69 o 
   4   1  14        3.76        3.28      1.56 o 
   5   1  14        3.53        5.50      1.54 o 
   6   1  14        4.44        5.98      1.67 o 
  -6   2  14        0.26        0.35      0.84 o 
  -5   2  14        1.21        2.18      0.86 o 
  -4   2  14        3.04        2.20      0.77 o 
  -3   2  14        4.99        4.13      0.47 o 
  -2   2  14        2.95        3.63      0.49 o 
  -1   2  14        1.92        2.58      0.60 o 
   0   2  14       74.21       71.93      1.26 o 
   1   2  14       49.66       48.05      1.10 o 
   2   2  14        0.03       -0.45      0.45 o 
   3   2  14        2.24        1.52      0.76 o 
   4   2  14        0.23        1.58      0.79 o 
   5   2  14        0.67        1.94      1.27 o 
   6   2  14        0.42        1.49      1.48 o 
  -6   3  14        0.08        0.82      1.22 o 
  -5   3  14        0.00       -0.50      0.71 o 
  -4   3  14        0.02       -0.19      0.66 o 
  -3   3  14        9.34        9.22      0.57 o 
  -2   3  14        5.99        6.00      0.48 o 
  -1   3  14        8.81       11.06      0.64 o 
   0   3  14       18.90       17.81      0.69 o 
   1   3  14        0.03       -0.33      0.33 o 
   2   3  14       15.53       15.89      0.73 o 
   3   3  14        2.03        3.46      0.86 o 
   4   3  14        0.43        0.40      0.96 o 
   5   3  14        1.92        1.01      0.92 o 
  -6   4  14        0.10        0.71      1.12 o 
  -5   4  14        0.18        0.45      0.76 o 
  -4   4  14        0.44       -0.11      0.61 o 
  -3   4  14        3.58        3.16      0.47 o 
  -2   4  14       10.31        9.16      0.58 o 
  -1   4  14       20.14       18.92      0.81 o 
   0   4  14       61.97       67.03      1.37 o 
   1   4  14        0.01       -0.02      0.39 o 
   2   4  14       11.02       12.04      0.73 o 
   3   4  14        0.91        0.95      0.69 o 
   4   4  14        0.16        1.41      0.85 o 
   5   4  14        1.28        3.06      1.07 o 
  -6   5  14        0.02       -0.04      1.59 o 
  -5   5  14        0.14        1.29      0.83 o 
  -4   5  14        0.22        2.11      0.70 o 
  -3   5  14        0.07        0.87      0.48 o 
  -2   5  14        1.88        1.27      0.43 o 
  -1   5  14        5.27        4.59      0.55 o 
   0   5  14        3.17        1.58      0.74 o 
   1   5  14        3.05        2.60      0.47 o 
   2   5  14       37.35       37.86      1.24 o 
   3   5  14        0.64        0.67      0.72 o 
   4   5  14        8.01       10.21      1.26 o 
   5   5  14        0.02       -0.74      0.74 o 
  -5   6  14        1.07        1.30      0.88 o 
  -4   6  14        0.63       -0.04      0.64 o 
  -3   6  14        0.01        0.07      0.50 o 
  -2   6  14        0.30        0.45      0.42 o 
  -1   6  14       16.42       16.20      0.82 o 
   0   6  14        5.36        4.55      0.62 o 
   1   6  14        1.32        0.89      0.46 o 
   2   6  14        3.26        2.40      0.41 o 
   3   6  14        1.49        1.77      0.69 o 
   4   6  14        0.62        0.34      0.75 o 
   5   6  14        1.00        2.27      0.93 o 
  -5   7  14        0.02       -0.84      0.84 o 
  -4   7  14        0.05        0.04      0.67 o 
  -3   7  14        0.13        0.50      0.55 o 
  -2   7  14        2.39        2.15      0.50 o 
  -1   7  14        1.99        2.01      0.45 o 
   0   7  14        0.95        0.23      0.50 o 
   1   7  14        1.01        0.04      0.71 o 
   2   7  14        1.11        0.75      0.52 o 
   3   7  14        0.00        0.08      0.77 o 
   4   7  14        0.42       -0.75      0.75 o 
  -4   8  14        0.06        0.88      0.92 o 
  -3   8  14        2.05        1.70      0.61 o 
  -2   8  14        0.00       -0.01      0.47 o 
  -1   8  14        0.83        1.30      0.58 o 
   0   8  14        0.05       -0.19      0.45 o 
   1   8  14        0.13        0.05      0.66 o 
   2   8  14        0.00        0.29      0.54 o 
   3   8  14        1.25        0.42      0.69 o 
   4   8  14        0.47       -0.27      0.77 o 
  -4   9  14        0.41        0.85      0.77 o 
  -3   9  14        0.47        1.85      0.72 o 
  -2   9  14        3.67        4.59      0.75 o 
  -1   9  14        1.08        1.72      0.77 o 
   0   9  14        4.00        5.18      0.73 o 
   1   9  14        0.00        0.39      0.70 o 
   2   9  14        0.70        0.51      1.03 o 
   3   9  14        1.49        2.23      1.25 o 
  -3  10  14        0.30        0.19      0.99 o 
  -2  10  14        5.64        7.88      0.97 o 
  -1  10  14        2.54        3.33      0.79 o 
   0  10  14        5.19        6.39      0.81 o 
   1  10  14        0.00       -0.52      0.57 o 
   2  10  14        0.38        1.52      1.14 o 
  -2  11  14        0.94        1.17      0.85 o 
  -1  11  14        0.12       -0.48      0.83 o 
   0  11  14        0.98        0.13      0.83 o 
   1  11  14        0.01       -0.73      0.73 o 
  -6   1  15        2.18        3.12      2.49 o 
  -5   1  15        1.66        1.39      1.03 o 
  -4   1  15        0.14        1.09      0.93 o 
  -3   1  15        0.05        0.72      0.67 o 
  -2   1  15       10.64       10.49      0.60 o 
  -1   1  15       12.67       13.05      0.60 o 
   0   1  15       26.18       24.03      0.75 o 
   1   1  15      102.51       94.38      1.54 o 
   2   1  15        7.67        6.35      0.45 o 
   3   1  15       10.15        9.37      1.05 o 
   4   1  15       13.35       17.60      2.03 o 
   5   1  15       10.79       12.89      1.93 o 
  -6   2  15        0.00        0.10      1.08 o 
  -5   2  15        0.14        0.52      0.98 o 
  -4   2  15        5.76        6.01      1.15 o 
  -3   2  15        0.11        0.03      0.86 o 
  -2   2  15        0.70        0.93      0.41 o 
  -1   2  15       61.28       62.86      1.33 o 
   0   2  15       19.67       18.20      0.72 o 
   1   2  15       26.49       26.46      0.83 o 
   2   2  15       55.16       48.16      0.99 o 
   3   2  15        2.40        3.91      0.84 o 
   4   2  15        0.07        0.59      0.77 o 
   5   2  15        0.00       -1.11      1.11 o 
  -6   3  15        0.02        0.96      0.93 o 
  -5   3  15        0.20        0.05      0.92 o 
  -4   3  15        0.18       -0.48      0.93 o 
  -3   3  15        0.08       -0.45      0.45 o 
  -2   3  15        0.00       -0.41      0.41 o 
  -1   3  15        8.56        9.14      0.62 o 
   0   3  15       63.02       63.87      1.34 o 
   1   3  15       15.53       16.01      0.69 o 
   2   3  15       19.27       22.22      1.03 o 
   3   3  15        0.01        0.17      0.69 o 
   4   3  15        3.12        4.42      1.02 o 
   5   3  15        0.40        1.23      1.30 o 
  -6   4  15        0.02       -0.21      0.87 o 
  -5   4  15        0.16        0.18      0.77 o 
  -4   4  15        5.73        4.50      0.78 o 
  -3   4  15        4.62        5.46      0.54 o 
  -2   4  15        5.31        3.75      0.54 o 
  -1   4  15       20.04       19.84      0.85 o 
   0   4  15       74.55       75.69      1.50 o 
   1   4  15       49.36       51.95      1.08 o 
   2   4  15        0.53        1.14      0.39 o 
   3   4  15        5.77        4.70      0.97 o 
   4   4  15        2.76        2.80      0.95 o 
   5   4  15        0.92       -0.44      1.06 o 
  -5   5  15        0.54        0.81      0.81 o 
  -4   5  15        0.01       -0.23      0.65 o 
  -3   5  15        9.16        7.74      0.71 o 
  -2   5  15        0.49        0.80      0.44 o 
  -1   5  15        0.39       -0.20      0.42 o 
   0   5  15        0.50       -0.26      0.41 o 
   1   5  15       21.50       21.23      0.94 o 
   2   5  15       21.61       21.00      0.80 o 
   3   5  15        1.04       -0.76      0.76 o 
   4   5  15        2.28        3.21      1.68 o 
   5   5  15        0.73        0.22      0.94 o 
  -5   6  15        0.50        1.66      2.05 o 
  -4   6  15        0.24       -0.31      0.64 o 
  -3   6  15        2.12        1.71      0.57 o 
  -2   6  15        2.78        2.32      0.53 o 
  -1   6  15        1.39        0.72      0.46 o 
   0   6  15        0.33        0.39      0.52 o 
   1   6  15        0.06       -0.42      0.46 o 
   2   6  15       13.20       12.31      0.62 o 
   3   6  15        8.12       11.40      1.09 o 
   4   6  15        4.53        4.29      0.95 o 
  -5   7  15        0.08       -0.83      0.88 o 
  -4   7  15        0.10       -0.22      0.69 o 
  -3   7  15        0.00       -0.53      0.53 o 
  -2   7  15        0.19        0.58      0.47 o 
  -1   7  15        0.32       -0.16      0.52 o 
   0   7  15        6.94        6.21      0.73 o 
   1   7  15        3.99        4.00      0.79 o 
   2   7  15        0.55       -0.10      0.53 o 
   3   7  15        1.97        3.27      1.14 o 
   4   7  15        0.29       -0.42      0.74 o 
  -4   8  15        0.41        0.00      0.71 o 
  -3   8  15        0.08       -0.56      0.56 o 
  -2   8  15        0.50        1.36      0.51 o 
  -1   8  15        0.10        0.34      0.59 o 
   0   8  15        2.22        3.52      0.66 o 
   1   8  15        3.20        0.99      0.83 o 
   2   8  15        0.00       -0.72      0.84 o 
   3   8  15        1.32        1.57      1.19 o 
  -3   9  15        1.01        2.38      0.69 o 
  -2   9  15        1.33        0.07      0.68 o 
  -1   9  15        0.00        0.33      0.90 o 
   0   9  15        0.37        0.32      0.61 o 
   1   9  15        0.21        0.36      0.69 o 
   2   9  15        1.54        0.37      1.06 o 
   3   9  15        0.54       -0.05      1.37 o 
  -2  10  15        2.42        2.51      0.77 o 
  -1  10  15        1.32        0.73      0.67 o 
   0  10  15        0.96        0.24      0.63 o 
   1  10  15        0.33        0.66      0.65 o 
   2  10  15        0.03       -1.04      1.04 o 
  -1  11  15        0.41       -0.59      0.78 o 
   0  11  15        0.17       -0.62      0.77 o 
  -6   0  16        0.88       -1.49      1.49 o 
  -5   0  16        2.59        1.64      1.61 o 
  -4   0  16        0.76       -0.03      1.15 o 
  -3   0  16        0.36       -0.16      0.65 o 
  -2   0  16        2.78        1.65      0.72 o 
  -1   0  16       29.23       30.21      1.22 o 
   0   0  16      474.85      479.84     10.04 o 
   1   0  16       80.84       77.82      1.97 o 
   2   0  16        5.42        3.86      0.60 o 
   3   0  16        9.89       14.17      1.44 o 
   4   0  16        1.82        1.98      1.80 o 
   5   0  16       39.22       51.53      4.94 o 
  -6   1  16        0.01       -0.14      2.01 o 
  -5   1  16        0.37        1.92      1.78 o 
  -4   1  16        0.14        1.62      0.94 o 
  -3   1  16        1.61        0.90      0.50 o 
  -2   1  16        6.40        5.79      0.61 o 
  -1   1  16       25.45       24.96      0.96 o 
   0   1  16        3.70        2.82      0.45 o 
   1   1  16        2.14        2.10      0.57 o 
   2   1  16       45.19       38.94      1.00 o 
   3   1  16        4.33        3.75      1.09 o 
   4   1  16        0.09        3.21      1.29 o 
   5   1  16        0.70       -0.51      1.28 o 
  -6   2  16        0.01        0.42      1.07 o 
  -5   2  16        3.26        4.36      1.19 o 
  -4   2  16        0.65        0.16      1.57 o 
  -3   2  16        0.17       -0.47      0.47 o 
  -2   2  16        3.99        4.00      0.46 o 
  -1   2  16       26.85       25.52      0.84 o 
   0   2  16      126.93      129.90      2.12 o 
   1   2  16        6.30        6.28      0.51 o 
   2   2  16        0.52        0.94      0.39 o 
   3   2  16        0.33        1.48      0.76 o 
   4   2  16        0.10       -0.54      0.75 o 
   5   2  16        0.27        0.78      1.35 o 
  -6   3  16        0.05        0.71      1.17 o 
  -5   3  16        0.44        0.92      0.84 o 
  -4   3  16        1.29        1.39      1.17 o 
  -3   3  16        0.02        0.45      0.50 o 
  -2   3  16        0.12        0.30      0.40 o 
  -1   3  16       13.38       13.13      0.74 o 
   0   3  16        1.67        1.63      0.48 o 
   1   3  16        0.66        0.27      0.38 o 
   2   3  16       35.68       33.43      0.95 o 
   3   3  16        2.22        2.47      0.85 o 
   4   3  16        1.10        0.61      0.83 o 
   5   3  16        0.60        0.11      1.73 o 
  -5   4  16        0.04        0.85      0.80 o 
  -4   4  16        0.65        1.13      0.80 o 
  -3   4  16        1.82        2.20      0.53 o 
  -2   4  16        3.97        3.91      0.58 o 
  -1   4  16       15.32       12.87      1.12 o 
   0   4  16        9.30        9.24      0.66 o 
   1   4  16       64.21       64.04      1.80 o 
   2   4  16        1.01        1.42      0.44 o 
   3   4  16        0.01       -0.76      1.59 o 
   4   4  16        0.56        1.21      0.94 o 
   5   4  16        4.65        6.01      2.34 o 
  -5   5  16        0.07        1.66      1.00 o 
  -4   5  16        0.33        0.42      0.69 o 
  -3   5  16        1.63        0.86      0.57 o 
  -2   5  16        2.35        1.48      0.52 o 
  -1   5  16       14.63       15.03      1.06 o 
   0   5  16        0.01       -0.04      0.49 o 
   1   5  16        0.00       -0.02      0.58 o 
   2   5  16        3.34        3.52      0.47 o 
   3   5  16        2.08        1.21      0.84 o 
   4   5  16        1.45        0.88      0.94 o 
  -5   6  16        0.66        1.50      0.97 o 
  -4   6  16        0.02        0.54      0.69 o 
  -3   6  16        1.69        2.10      0.70 o 
  -2   6  16        4.41        5.16      0.63 o 
  -1   6  16        0.63        1.12      0.51 o 
   0   6  16        0.95        0.94      0.62 o 
   1   6  16        0.06       -0.57      0.57 o 
   2   6  16        6.80        5.97      0.58 o 
   3   6  16       15.74       19.88      1.36 o 
   4   6  16        0.17       -0.53      0.97 o 
  -4   7  16        2.12        0.96      0.66 o 
  -3   7  16        0.31        0.59      0.58 o 
  -2   7  16        1.74        1.62      0.52 o 
  -1   7  16        2.29        1.71      0.61 o 
   0   7  16        7.62        6.86      0.74 o 
   1   7  16        4.40        1.89      0.71 o 
   2   7  16        3.47        4.15      0.55 o 
   3   7  16        3.81        3.99      1.25 o 
   4   7  16        2.22        2.69      0.92 o 
  -4   8  16        0.17       -0.73      0.73 o 
  -3   8  16        0.65       -0.18      0.88 o 
  -2   8  16        1.57        0.96      0.53 o 
  -1   8  16        4.27        5.82      0.96 o 
   0   8  16        5.64        8.99      1.52 o 
   1   8  16        0.44        0.76      0.71 o 
   2   8  16        0.15        1.48      1.02 o 
   3   8  16        0.87        1.22      1.18 o 
  -3   9  16        3.96        4.79      0.77 o 
  -2   9  16        0.87        0.88      0.70 o 
  -1   9  16        1.36        1.12      0.69 o 
   0   9  16        0.07        0.59      0.64 o 
   1   9  16        0.00       -0.72      0.74 o 
   2   9  16        0.75        2.79      1.16 o 
  -2  10  16        1.25        1.13      0.75 o 
  -1  10  16        0.22        0.24      0.68 o 
   0  10  16        0.33        1.01      0.88 o 
   1  10  16        0.26       -0.03      0.65 o 
  -6   1  17        0.80        1.39      1.25 o 
  -5   1  17        0.34        1.70      1.09 o 
  -4   1  17        0.10        0.64      0.93 o 
  -3   1  17        1.23        1.36      0.57 o 
  -2   1  17        2.56        2.52      0.64 o 
  -1   1  17       20.15       22.40      0.83 o 
   0   1  17        3.89        5.32      0.74 o 
   1   1  17       80.84       81.12      1.48 o 
   2   1  17        7.51        5.85      0.48 o 
   3   1  17        0.02       -0.19      0.69 o 
   4   1  17        2.03        2.49      1.30 o 
   5   1  17        1.07        1.97      1.48 o 
  -5   2  17        0.14        0.56      1.41 o 
  -4   2  17        0.27        1.49      0.92 o 
  -3   2  17        0.50       -0.31      0.50 o 
  -2   2  17        2.40        2.66      0.50 o 
  -1   2  17      137.31      146.51      2.36 o 
   0   2  17        0.04        0.02      0.45 o 
   1   2  17       25.79       28.50      0.92 o 
   2   2  17        0.01        0.20      0.38 o 
   3   2  17        0.62        2.30      0.82 o 
   4   2  17       18.30       21.93      1.72 o 
   5   2  17        0.11        2.79      1.54 o 
  -5   3  17        0.34        1.22      1.05 o 
  -4   3  17        0.03        0.89      0.98 o 
  -3   3  17        3.40        3.56      0.62 o 
  -2   3  17       22.28       22.78      0.85 o 
  -1   3  17       46.74       54.54      1.30 o 
   0   3  17        2.39        2.66      0.51 o 
   1   3  17        6.31        5.92      0.66 o 
   2   3  17       13.50       13.23      0.68 o 
   3   3  17        2.33        3.41      0.95 o 
   4   3  17        0.60        1.48      0.95 o 
   5   3  17       18.16       20.55      2.46 o 
  -5   4  17        0.12       -0.13      0.92 o 
  -4   4  17        0.22        0.65      1.25 o 
  -3   4  17        0.12       -0.38      0.48 o 
  -2   4  17        0.03       -0.45      0.45 o 
  -1   4  17        2.67        2.58      0.54 o 
   0   4  17        3.84        4.48      0.68 o 
   1   4  17        2.04        2.96      0.67 o 
   2   4  17        0.40        0.09      0.39 o 
   3   4  17        7.97       11.44      1.47 o 
   4   4  17        1.08       -0.16      0.85 o 
  -5   5  17        0.02       -0.03      0.84 o 
  -4   5  17        0.43        0.14      0.80 o 
  -3   5  17        0.53        0.79      0.89 o 
  -2   5  17        4.61        4.16      0.72 o 
  -1   5  17        2.37        1.92      0.52 o 
   0   5  17        0.11       -0.41      0.50 o 
   1   5  17       28.37       34.97      1.26 o 
   2   5  17        4.50        5.88      0.59 o 
   3   5  17        0.32        0.60      0.86 o 
   4   5  17        1.88        3.53      1.07 o 
  -4   6  17        0.06        0.84      0.71 o 
  -3   6  17        0.11        0.09      0.54 o 
  -2   6  17        0.76        0.47      0.54 o 
  -1   6  17        0.37        1.79      0.53 o 
   0   6  17       14.78       13.74      0.97 o 
   1   6  17        0.43        0.09      1.56 o 
   2   6  17        1.33        1.68      0.65 o 
   3   6  17        0.06        0.30      0.71 o 
   4   6  17        0.02       -0.46      0.79 o 
  -4   7  17        0.95       -0.51      0.93 o 
  -3   7  17        0.13        0.09      0.57 o 
  -2   7  17        0.55        0.77      0.57 o 
  -1   7  17        1.09        0.47      0.62 o 
   0   7  17        0.28       -0.35      0.56 o 
   1   7  17        1.37        0.56      0.70 o 
   2   7  17        0.66       -0.01      0.97 o 
   3   7  17        6.46        6.85      1.45 o 
  -3   8  17        3.22        3.95      0.76 o 
  -2   8  17        0.29        0.35      0.66 o 
  -1   8  17        1.13        0.91      0.66 o 
   0   8  17        1.57        1.83      0.67 o 
   1   8  17        2.20        3.84      0.89 o 
   2   8  17        0.89        0.47      0.97 o 
   3   8  17        0.19        0.95      1.42 o 
  -3   9  17        2.95        3.47      0.84 o 
  -2   9  17        0.91        1.07      0.71 o 
  -1   9  17        3.56        5.12      0.84 o 
   0   9  17        0.97        0.88      0.66 o 
   1   9  17        0.03        0.76      0.77 o 
   2   9  17        2.22        1.94      1.20 o 
  -1  10  17        0.11       -0.23      0.71 o 
   0  10  17        0.96        0.51      0.87 o 
  -5   0  18        1.14        3.08      1.69 o 
  -4   0  18        0.11       -1.12      1.12 o 
  -3   0  18        1.03        1.65      0.81 o 
  -2   0  18       11.63       13.12      1.23 o 
  -1   0  18       38.11       35.67      1.33 o 
   0   0  18      110.63      117.86      2.70 o 
   1   0  18        6.33        5.41      0.76 o 
   2   0  18        0.68        0.66      0.52 o 
   3   0  18        6.18       13.46      2.52 o 
   4   0  18        3.46        7.04      2.34 o 
   5   0  18        0.08        2.47      2.22 o 
  -5   1  18        0.01       -1.08      1.46 o 
  -4   1  18        0.03       -0.92      0.92 o 
  -3   1  18        1.71        1.38      0.64 o 
  -2   1  18        2.71        1.29      0.58 o 
  -1   1  18        0.84        0.80      0.49 o 
   0   1  18        4.15        5.48      0.54 o 
   1   1  18        0.64        1.05      0.42 o 
   2   1  18        0.11       -0.35      0.35 o 
   3   1  18        0.23        0.91      0.83 o 
   4   1  18        3.01        2.37      1.40 o 
   5   1  18        0.32        4.17      1.65 o 
  -5   2  18        0.00        0.77      1.05 o 
  -4   2  18        0.00       -0.13      0.94 o 
  -3   2  18        0.76        0.95      0.56 o 
  -2   2  18        0.48        0.21      0.48 o 
  -1   2  18        0.39       -0.19      0.47 o 
   0   2  18       11.94       11.97      0.67 o 
   1   2  18        6.43        6.43      0.56 o 
   2   2  18        2.16        1.82      0.45 o 
   3   2  18       13.99       14.99      2.39 o 
   4   2  18        1.57        3.17      1.45 o 
  -5   3  18        0.00        0.83      1.12 o 
  -4   3  18        1.47        0.78      1.05 o 
  -3   3  18        0.14        0.25      0.56 o 
  -2   3  18        7.35        8.56      0.63 o 
  -1   3  18        5.45        6.02      0.62 o 
   0   3  18        8.98        9.80      0.70 o 
   1   3  18        4.30        4.39      0.62 o 
   2   3  18        0.69        0.75      0.43 o 
   3   3  18        0.21       -0.74      0.74 o 
   4   3  18        0.65        0.78      0.94 o 
  -5   4  18        0.01       -0.30      1.03 o 
  -4   4  18        0.83        1.41      1.05 o 
  -3   4  18        0.21        0.71      0.59 o 
  -2   4  18        2.37        2.63      0.56 o 
  -1   4  18        0.38        0.80      0.77 o 
   0   4  18        0.64        0.91      0.48 o 
   1   4  18        1.72        2.52      0.59 o 
   2   4  18        0.05       -0.09      0.44 o 
   3   4  18        5.93        7.13      1.16 o 
   4   4  18        1.49        1.91      1.04 o 
  -5   5  18        0.00       -1.01      1.01 o 
  -4   5  18        0.44       -0.07      1.04 o 
  -3   5  18        0.12       -0.20      0.61 o 
  -2   5  18        6.48        7.02      0.82 o 
  -1   5  18        0.00       -0.19      0.47 o 
   0   5  18        0.49        0.11      0.74 o 
   1   5  18        1.05        0.72      0.55 o 
   2   5  18        8.50        9.99      0.71 o 
   3   5  18        0.40        1.51      0.89 o 
   4   5  18        1.29        2.47      1.04 o 
  -4   6  18        0.05       -0.54      0.66 o 
  -3   6  18        0.01       -0.13      0.63 o 
  -2   6  18        0.10        0.37      0.56 o 
  -1   6  18        5.65        3.36      0.69 o 
   0   6  18        0.62        0.98      0.81 o 
   1   6  18        7.55        6.70      0.76 o 
   2   6  18        0.48        0.56      0.55 o 
   3   6  18        1.06        0.15      1.06 o 
  -4   7  18        0.14       -0.55      0.98 o 
  -3   7  18        0.56       -0.10      0.69 o 
  -2   7  18        0.75        0.32      0.58 o 
  -1   7  18        1.01        2.30      0.93 o 
   0   7  18        0.29       -0.08      0.58 o 
   1   7  18        1.22       -0.35      0.70 o 
   2   7  18        1.11        1.72      1.34 o 
   3   7  18        0.06        0.10      1.10 o 
  -3   8  18        0.41       -0.20      0.83 o 
  -2   8  18        0.00       -0.65      0.65 o 
  -1   8  18        1.31        0.10      0.82 o 
   0   8  18        0.43       -0.08      0.67 o 
   1   8  18        0.13       -0.31      0.77 o 
   2   8  18        0.27       -0.97      0.97 o 
  -2   9  18        0.31        0.55      0.71 o 
  -1   9  18        0.23        0.77      0.74 o 
   0   9  18        0.03       -0.17      0.89 o 
   1   9  18        0.14        0.05      0.79 o 
  -5   1  19        0.01        0.10      1.04 o 
  -4   1  19        0.05       -0.06      1.22 o 
  -3   1  19        1.20        2.31      0.61 o 
  -2   1  19        9.80       10.03      0.83 o 
  -1   1  19       51.32       48.29      1.24 o 
   0   1  19        9.68       11.26      0.77 o 
   1   1  19        1.49        1.19      0.45 o 
   2   1  19        2.03        3.28      0.49 o 
   3   1  19        0.69        0.07      1.41 o 
   4   1  19        5.63        7.94      1.74 o 
  -5   2  19        0.00        1.19      1.14 o 
  -4   2  19        0.02        0.28      0.99 o 
  -3   2  19        0.05       -0.54      0.54 o 
  -2   2  19        7.86        8.18      0.70 o 
  -1   2  19        3.19        4.03      0.59 o 
   0   2  19        0.61       -0.42      0.42 o 
   1   2  19        0.10       -0.32      0.43 o 
   2   2  19        0.03       -0.31      0.41 o 
   3   2  19        0.27        0.29      0.84 o 
   4   2  19        1.26       -1.06      1.23 o 
  -5   3  19        0.02        1.37      1.14 o 
  -4   3  19        0.31        1.15      1.37 o 
  -3   3  19        0.28        0.05      0.59 o 
  -2   3  19        0.24       -0.48      0.56 o 
  -1   3  19        0.28       -0.32      0.47 o 
   0   3  19        0.01       -0.09      0.47 o 
   1   3  19        0.45        0.46      0.53 o 
   2   3  19        1.10        1.05      0.48 o 
   3   3  19        0.11       -0.46      1.72 o 
   4   3  19        2.34        2.45      1.08 o 
  -5   4  19        0.01       -0.74      0.95 o 
  -4   4  19        0.21       -0.63      1.02 o 
  -3   4  19        0.33       -0.30      0.71 o 
  -2   4  19        0.22       -0.51      0.51 o 
  -1   4  19        8.26        7.91      0.71 o 
   0   4  19        0.21        0.13      0.48 o 
   1   4  19        1.69        2.76      0.62 o 
   2   4  19        2.80        2.54      0.54 o 
   3   4  19        3.14        4.01      1.07 o 
   4   4  19        6.61       11.07      1.48 o 
  -4   5  19        0.86        0.98      0.78 o 
  -3   5  19        0.76        1.99      0.80 o 
  -2   5  19        0.93        0.23      0.54 o 
  -1   5  19        1.30        1.44      0.58 o 
   0   5  19        5.33        4.36      0.69 o 
   1   5  19        0.59        0.80      0.59 o 
   2   5  19       16.74       17.68      1.71 o 
   3   5  19        1.18        0.86      1.18 o 
  -4   6  19        0.19       -0.21      0.83 o 
  -3   6  19        0.34       -0.62      0.62 o 
  -2   6  19        0.02       -0.39      0.55 o 
  -1   6  19        1.77        1.05      0.64 o 
   0   6  19        0.21        0.81      0.61 o 
   1   6  19        4.60        4.70      0.72 o 
   2   6  19        3.25        4.59      1.34 o 
   3   6  19        0.33        0.08      1.15 o 
  -3   7  19        0.79        0.21      0.70 o 
  -2   7  19        1.14        1.93      0.65 o 
  -1   7  19        1.96        1.52      0.71 o 
   0   7  19        2.59        2.85      0.73 o 
   1   7  19        0.59        1.07      0.63 o 
   2   7  19        0.88        1.93      1.21 o 
  -2   8  19        0.45        0.06      0.69 o 
  -1   8  19        0.03       -0.60      0.66 o 
   0   8  19        0.56        0.06      0.68 o 
   1   8  19        1.11        0.22      0.63 o 
   2   8  19        0.32        1.08      1.72 o 
  -1   9  19        0.02       -0.17      0.71 o 
   0   9  19        0.03        0.26      0.87 o 
  -5   0  20        0.01        0.16      1.55 o 
  -4   0  20        0.13       -0.70      1.28 o 
  -3   0  20        0.85        1.83      0.92 o 
  -2   0  20        2.60        2.38      0.94 o 
  -1   0  20        1.57        0.93      0.98 o 
   0   0  20        5.05        4.34      0.94 o 
   1   0  20       13.93       12.42      1.09 o 
   2   0  20        0.00       -0.02      0.57 o 
   3   0  20        2.69        1.82      1.88 o 
   4   0  20        4.62        1.26      2.02 o 
  -5   1  20        0.00       -0.20      1.07 o 
  -4   1  20        0.13        1.16      1.00 o 
  -3   1  20        1.03        1.31      0.63 o 
  -2   1  20       27.35       29.99      1.15 o 
  -1   1  20        0.23        0.81      0.51 o 
   0   1  20        1.78        1.27      0.53 o 
   1   1  20        0.02       -0.44      0.44 o 
   2   1  20        0.76        1.07      0.45 o 
   3   1  20        3.53        5.97      1.57 o 
   4   1  20        5.63        6.33      1.70 o 
  -5   2  20        0.08       -0.48      2.32 o 
  -4   2  20        0.99        0.41      1.13 o 
  -3   2  20        1.35        1.51      0.78 o 
  -2   2  20        1.16        0.42      0.55 o 
  -1   2  20        6.00        6.22      0.74 o 
   0   2  20        3.12        1.44      0.47 o 
   1   2  20        0.83        1.49      0.52 o 
   2   2  20        1.90        2.89      0.52 o 
   3   2  20        2.30        3.23      1.43 o 
   4   2  20        6.05        9.08      2.77 o 
  -4   3  20        0.02       -0.29      0.95 o 
  -3   3  20        0.00       -0.60      0.60 o 
  -2   3  20       11.47       11.33      0.90 o 
  -1   3  20        8.56        8.62      0.74 o 
   0   3  20        0.37        0.34      0.46 o 
   1   3  20        3.93        3.73      0.65 o 
   2   3  20        3.07        4.34      0.60 o 
   3   3  20        7.07        9.69      1.31 o 
   4   3  20        6.54       11.85      2.00 o 
  -4   4  20        0.00        0.99      0.68 o 
  -3   4  20        2.54        1.58      0.82 o 
  -2   4  20        0.19       -0.07      0.59 o 
  -1   4  20        1.34        1.31      0.56 o 
   0   4  20        6.75        7.68      0.80 o 
   1   4  20        1.49        1.38      0.61 o 
   2   4  20        0.10       -0.32      0.49 o 
   3   4  20        0.99        0.85      1.11 o 
  -4   5  20        0.01        0.24      0.82 o 
  -3   5  20        0.05       -0.06      0.90 o 
  -2   5  20        0.18        1.04      0.59 o 
  -1   5  20        0.38        1.58      0.61 o 
   0   5  20        4.14        4.19      0.71 o 
   1   5  20        0.03       -0.12      0.56 o 
   2   5  20        0.71        0.08      1.09 o 
   3   5  20        0.50        0.21      1.17 o 
  -3   6  20        0.40       -0.76      0.76 o 
  -2   6  20        0.13       -0.54      0.54 o 
  -1   6  20        0.86        1.77      0.71 o 
   0   6  20        1.66        1.30      0.78 o 
   1   6  20        0.06        0.53      0.65 o 
   2   6  20        4.21        3.84      1.32 o 
   3   6  20        1.48       -0.13      3.53 o 
  -3   7  20        0.90        0.74      0.76 o 
  -2   7  20        1.03        0.99      0.72 o 
  -1   7  20        2.44        1.48      1.11 o 
   0   7  20        1.57        1.68      0.78 o 
   1   7  20        2.47        2.92      0.70 o 
   2   7  20        0.05       -0.84      1.06 o 
  -2   8  20        0.64        1.82      1.19 o 
  -1   8  20        0.15        0.01      0.71 o 
   0   8  20        1.41        1.54      0.94 o 
   1   8  20        1.80        2.32      0.80 o 
  -4   1  21        0.03        0.00      1.79 o 
  -3   1  21        3.75        3.46      0.74 o 
  -2   1  21        0.05        0.50      0.55 o 
  -1   1  21        0.94        0.96      0.54 o 
   0   1  21        0.01        0.00      0.57 o 
   1   1  21        1.25        1.43      0.53 o 
   2   1  21        7.87        8.75      0.91 o 
   3   1  21        0.81        2.50      1.32 o 
  -4   2  21        0.02        0.03      1.39 o 
  -3   2  21        1.79        0.06      0.90 o 
  -2   2  21        1.81        1.32      0.58 o 
  -1   2  21        8.98        9.06      1.12 o 
   0   2  21        5.27        3.92      0.63 o 
   1   2  21        0.25        0.74      0.58 o 
   2   2  21        0.13       -0.35      0.48 o 
   3   2  21        2.00        1.35      0.97 o 
  -4   3  21        0.19       -0.24      0.68 o 
  -3   3  21        0.62        0.01      0.64 o 
  -2   3  21        2.06        2.06      0.69 o 
  -1   3  21        1.08        0.79      0.78 o 
   0   3  21        0.04        0.00      0.48 o 
   1   3  21        0.00        1.52      0.63 o 
   2   3  21       16.12       17.83      0.91 o 
   3   3  21        7.26        9.99      1.38 o 
  -4   4  21        0.10        0.32      0.74 o 
  -3   4  21        0.31        0.57      0.80 o 
  -2   4  21        3.17        4.34      0.78 o 
  -1   4  21        2.49        2.39      0.63 o 
   0   4  21        0.22        0.27      0.54 o 
   1   4  21       12.91       15.62      1.02 o 
   2   4  21        0.17        0.36      1.07 o 
   3   4  21        1.09        1.98      1.25 o 
  -3   5  21        0.14        0.63      0.81 o 
  -2   5  21        2.36        2.01      0.73 o 
  -1   5  21        0.33        0.27      0.71 o 
   0   5  21        0.02        0.86      0.65 o 
   1   5  21        0.03        0.13      0.62 o 
   2   5  21        1.43       -1.22      1.22 o 
   3   5  21        2.83        1.21      1.28 o 
  -3   6  21        0.00       -0.78      0.78 o 
  -2   6  21        1.39        2.98      0.70 o 
  -1   6  21        0.47        0.75      0.71 o 
   0   6  21        0.39        0.48      0.68 o 
   1   6  21        0.00       -0.12      0.66 o 
   2   6  21        0.97        0.20      1.17 o 
  -2   7  21        0.03       -0.44      0.70 o 
  -1   7  21        0.75        0.93      0.75 o 
   0   7  21        0.39       -0.36      0.65 o 
   1   7  21        0.05        0.11      0.64 o 
  -4   0  22        1.72        3.22      1.14 o 
  -3   0  22        4.35        1.36      1.81 o 
  -2   0  22        0.29        0.43      0.81 o 
  -1   0  22        0.00       -0.86      0.86 o 
   0   0  22        1.14        1.24      1.62 o 
   1   0  22        2.72        3.11      0.93 o 
   2   0  22        0.00       -0.45      0.75 o 
   3   0  22        3.36        4.56      2.32 o 
  -4   1  22        0.04        0.56      0.71 o 
  -3   1  22        0.06        0.48      0.67 o 
  -2   1  22        0.69        0.31      0.60 o 
  -1   1  22        2.54        1.89      0.61 o 
   0   1  22        2.12        1.88      0.67 o 
   1   1  22        0.71        0.31      0.52 o 
   2   1  22        0.24        0.54      0.51 o 
   3   1  22        3.04        4.31      1.49 o 
  -4   2  22        0.04       -0.76      0.98 o 
  -3   2  22        0.00       -0.16      0.69 o 
  -2   2  22        0.00        0.87      0.67 o 
  -1   2  22        0.01        0.15      0.55 o 
   0   2  22        4.40        4.44      0.75 o 
   1   2  22        0.54        1.82      0.65 o 
   2   2  22        0.06       -0.19      0.71 o 
   3   2  22        0.06        1.09      1.33 o 
  -4   3  22        0.02        0.40      0.73 o 
  -3   3  22        0.20        1.52      0.85 o 
  -2   3  22        1.35        2.21      0.73 o 
  -1   3  22        0.36        0.56      0.63 o 
   0   3  22        0.22       -0.55      0.55 o 
   1   3  22        0.86       -0.75      1.07 o 
   2   3  22        0.33       -0.07      1.10 o 
   3   3  22        0.09       -0.29      1.17 o 
  -3   4  22        0.00        1.03      0.87 o 
  -2   4  22        1.13        2.38      0.94 o 
  -1   4  22        0.33        0.18      0.62 o 
   0   4  22        0.06        0.12      0.55 o 
   1   4  22        5.87        5.64      0.80 o 
   2   4  22        0.03       -0.17      2.25 o 
  -3   5  22        0.67        0.57      1.55 o 
  -2   5  22        1.26        0.80      0.84 o 
  -1   5  22        0.06        0.42      0.69 o 
   0   5  22        0.14        0.68      0.59 o 
   1   5  22        1.42        2.10      0.71 o 
   2   5  22        0.01       -1.09      1.09 o 
  -2   6  22        2.65        2.81      1.26 o 
  -1   6  22        0.70        1.15      0.76 o 
   0   6  22        0.89       -0.30      0.81 o 
   1   6  22        0.73        0.68      0.67 o 
  -1   7  22        0.24        1.15      0.77 o 
   0   7  22        0.40        0.37      0.85 o 
  -3   1  23        0.05       -0.17      0.65 o 
  -2   1  23        0.17       -0.31      0.59 o 
  -1   1  23        0.25        1.28      0.61 o 
   0   1  23        0.25       -0.36      0.67 o 
   1   1  23        1.37        0.59      0.64 o 
   2   1  23        2.95        2.30      1.65 o 
  -3   2  23        0.37       -0.14      0.72 o 
  -2   2  23        2.01        1.83      0.73 o 
  -1   2  23        0.00       -0.42      0.57 o 
   0   2  23        1.87        1.71      0.81 o 
   1   2  23        2.61        2.26      0.69 o 
   2   2  23        0.02       -0.28      1.04 o 
  -3   3  23        0.19       -0.47      1.01 o 
  -2   3  23        0.82       -0.61      0.67 o 
  -1   3  23        0.00       -0.60      0.60 o 
   0   3  23        0.26        1.05      0.77 o 
   1   3  23        0.01       -0.27      0.64 o 
   2   3  23        0.38       -0.69      1.88 o 
  -3   4  23        0.00        0.58      1.06 o 
  -2   4  23        0.60        0.35      0.72 o 
  -1   4  23        0.00       -0.64      0.64 o 
   0   4  23        0.37       -0.62      0.62 o 
   1   4  23        1.64        0.95      0.66 o 
   2   4  23        0.77       -0.29      1.53 o 
  -2   5  23        0.01        0.52      0.73 o 
  -1   5  23        0.01       -0.72      0.77 o 
   0   5  23        0.87        0.32      0.70 o 
   1   5  23        0.65        0.41      0.67 o 
  -1   6  23        0.12        0.48      0.73 o 
   0   6  23        0.51        0.27      0.71 o 
  -3   0  24        1.55        0.71      1.09 o 
  -2   0  24        0.76        0.78      0.86 o 
  -1   0  24        1.49       -0.17      1.00 o 
   0   0  24        0.77        0.42      0.96 o 
   1   0  24        3.84        2.77      1.00 o 
  -3   1  24        0.10       -0.12      0.73 o 
  -2   1  24        0.64        0.93      0.66 o 
  -1   1  24        0.04       -0.44      0.68 o 
   0   1  24        0.00        0.79      0.67 o 
   1   1  24        0.61        0.82      0.87 o 
   2   1  24        0.02       -1.63      1.63 o 
  -3   2  24        0.19       -0.45      0.72 o 
  -2   2  24        0.22        0.83      0.73 o 
  -1   2  24        0.61        0.24      0.63 o 
   0   2  24        0.42        1.93      0.71 o 
   1   2  24        7.30        8.71      1.29 o 
   2   2  24        0.07       -0.25      1.15 o 
  -2   3  24        0.05       -0.65      0.65 o 
  -1   3  24        1.35        0.36      0.64 o 
   0   3  24        2.20        1.38      0.94 o 
   1   3  24        0.03       -0.51      0.65 o 
  -2   4  24        0.72        0.95      0.97 o 
  -1   4  24        0.00       -0.74      0.74 o 
   0   4  24        0.03       -0.77      0.82 o 
   1   4  24        0.00       -0.01      0.69 o 
  -1   5  24        0.00        2.22      1.58 o 
   0   5  24        0.15        0.78      1.36 o 
  -2   1  25        0.50        0.08      0.67 o 
  -1   1  25        0.48        0.65      0.73 o 
   0   1  25        1.17        2.04      0.75 o 
   1   1  25        0.13        0.71      0.76 o 
  -2   2  25        0.00       -0.60      0.60 o 
  -1   2  25        0.12       -0.41      0.72 o 
   0   2  25        0.40        1.17      0.82 o 
   1   2  25        0.03       -0.71      0.71 o 
  -1   3  25        0.01       -0.63      0.77 o 
   0   3  25        2.63        4.61      1.89 o 
                                                 
